# Supplementary material for: Functional brain activity constrained by structural connectivity reveals cohort-specific features for serum neurofilament light chain
Source: Commun Med (Lond). 2022 Jan 17;2:8. doi: 10.1038/s43856-021-00065-5 (PMC9053240; doi:10.1038/s43856-021-00065-5)
Supplement: Supplementary file 3 — Supplementary Data 1 [file 43856_2021_65_MOESM3_ESM.csv]

high-left-bankssts	high-left-caudalanteriorcingulate	high-left-caudalmiddlefrontal	high-left-cuneus	high-left-entorhinal	high-left-fusiform	high-left-inferiorparietal	high-left-inferiortemporal	high-left-isthmuscingulate	high-left-lateraloccipital	high-left-lateralorbitofrontal	high-left-lingual	high-left-medialorbitofrontal	high-left-middletemporal	high-left-parahippocampal	high-left-paracentral	high-left-parsopercularis	high-left-parsorbitalis	high-left-parstriangularis	high-left-pericalcarine	high-left-postcentral	high-left-posteriorcingulate	high-left-precentral	high-left-precuneus	high-left-rostralanteriorcingulate	high-left-rostralmiddlefrontal	high-left-superiorfrontal	high-left-superiorparietal	high-left-superiortemporal	high-left-supramarginal	high-left-frontalpole	high-left-transversetemporal	high-left-insula	high-right-bankssts	high-right-caudalanteriorcingulate	high-right-caudalmiddlefrontal	high-right-cuneus	high-right-entorhinal	high-right-fusiform	high-right-inferiorparietal	high-right-inferiortemporal	high-right-isthmuscingulate	high-right-lateraloccipital	high-right-lateralorbitofrontal	high-right-lingual	high-right-medialorbitofrontal	high-right-middletemporal	high-right-parahippocampal	high-right-paracentral	high-right-parsopercularis
-0.394561406383053	1.39029199920873	-0.258321996017634	0.274795707908285	-0.270781126302086	1.83724157704154	-0.560736816519696	1.45476463128945	0.68766145994838	-0.373068839031967	1.82119309995801	-0.23901128889117	-0.311173335939901	0.287714564076493	0.0118803702572737	0.424462971245866	-0.460919037019185	0.162283261148597	-0.450050571074433	0.262163409661507	-0.141582448953766	-0.501588900156662	0.200296915319905	0.742821201255427	0.388857104629889	0.178627973976705	0.181754760162096	0.262485299401728	-0.329963766690101	-0.495475479701997	-0.619374956087887	-0.259511356410487	2.6686665937919	-0.325993758325247	0.250040202522147	-0.665148013958686	-0.150754855500727	-0.545079710380379	0.426053504642145	-0.633576858621874	0.46309927300696	0.0129515684500029	-0.744898542809165	-0.843417512998487	0.0811853397696113	-0.110694482001041	0.0805422853105065	-0.0844226483857457	-0.786445455061671	-0.44025057858624
-0.810433403404008	-0.687113529392349	-1.19778748484703	-0.955059004447718	-1.00697492890532	-1.13713566719463	-0.655214731468867	-1.0496540375624	-0.625299587146393	-0.521060327159579	0.0879466662656024	-1.00326689164132	-0.313520138527775	-0.869863336425254	-0.510150741993983	-0.557654579410139	-0.597108540727928	0.250031319668506	-0.228839257020941	-0.96268595913777	-0.472039217323538	-0.548783765317006	-0.934718838328306	-0.764048972669446	-0.586095468378031	-0.84379533392396	-0.301096440720782	-0.787433426013136	-0.243110775134275	-0.141956956639991	-0.306402195864671	-0.251439024845606	-0.0331902896008631	-0.331707030815798	-0.557864586484622	-0.738699790617914	-0.637501449120352	-0.562048307513618	-0.928966156741726	-0.739925842759092	-0.567616339063555	-0.968979456317396	-0.914957638333744	0.0280780902272995	-0.428704037700102	1.40469885149934	-0.462548280645483	-0.367652879466166	-0.814202031866222	-0.566835254764678
2.60845463928526	-0.651425268265448	0.374262938724944	-0.0759063436521063	1.26457510951619	0.557650216464941	-0.392125042722142	0.503137733429061	0.610624572770771	-0.255183200860705	0.169909816843853	-0.197677673210249	-1.03832837261151	0.211282272351214	-0.483595674071346	-0.486348856654205	1.34427025849715	1.55603668800522	3.5145830832732	-0.136360449035861	1.14541412084244	0.360444051880713	1.68613423888452	0.936549208378066	-0.51633070336844	2.99491941470026	3.30786886448395	0.540530308446434	4.16559137405231	1.31813382606661	-0.843333655369852	4.23903302760332	-1.13674059808586	4.19898968144317	-0.870622962846927	-0.931282425249349	0.286348696771992	-0.366897317238894	2.68424205820948	2.13153853750848	0.889116567000006	1.63591726434398	1.9065276263568	-0.84874354426969	-0.605908342919344	-1.06776397785011	-0.0559229036549136	-0.232359789708519	0.706302499756749	-0.777340588261249
-0.762670913983729	-0.603033327798421	-0.498014414414326	-0.204860467708313	0.942364323277116	0.0668389256439589	0.208208056644101	-0.488779862356108	-0.594386599258647	-0.3361546767725	-0.0239965823772072	0.095663633775039	0.0843097012305684	-0.785603606003185	-0.650141605479497	-0.504719898451818	-0.652634983069149	-0.979632140975198	-0.524491982074606	-0.0881349417966846	-0.208340376053557	0.797131466714767	-0.662627486499168	0.878405760375186	0.111473798128881	-0.405993626394398	-0.288931250309334	2.16125449060715	-0.353759083471752	-0.430125407027608	-0.17000405045244	-0.26198987986139	-0.0822931937948717	-0.223017100062905	-0.430351643384653	-0.529586327038884	0.0595013761443062	-0.665288735241284	-0.779173176452155	0.162929750900669	-0.407676008716762	-1.2972638808362	-0.845285964989648	-0.869280476025695	-0.0179665146008124	0.205415317058759	-0.438977171952549	-0.707578909246333	0.874324027452392	-0.237864346408375
-0.683293280145005	-0.961829876115965	0.353953502086227	-0.960664823396689	0.431844542904497	0.0429830427519453	-0.556876082325776	-0.598380302752451	1.54769316097612	-0.461338313489362	0.0504639500715581	0.374891805772884	0.0604900240108927	-0.705280038966108	-0.225021764913201	0.198924665825388	0.654250724028013	-0.726656348888929	-0.00910413324982902	-0.850075224367859	-0.511174034083635	0.199829296532139	-0.435651006355572	1.62410991416457	-0.540476127080222	0.149883387192042	-0.281929056236222	1.72786678147224	-0.274093142382017	-0.427079659550897	0.419679235927715	-0.218826568371087	-1.03073504250592	-0.255267859502641	-0.93996993454771	-0.181202895217055	-0.751309522171902	3.75258739667034	0.737292376742791	-0.558498493189971	0.363167271150036	-0.390877719331887	-0.375466014910609	-1.30152011819786	-0.781455381198758	-1.00741604375462	0.373287278082795	-0.269613039752713	-0.627696218310436	-0.345364018041233
-0.708109696712971	-0.94251115658277	-1.15391199122445	-0.795142266877272	0.625941186374674	-0.903372249973062	-0.64839726931342	-0.645270634091559	-0.225522192301343	-0.549375205338164	-1.21614514497744	-1.10873508703569	-0.923230535186629	-0.53398074047888	-0.435840575954681	-0.46647062319304	-0.0447850653175233	0.276984583763543	0.194251148326146	-0.913005381243667	-0.629656001825442	-0.810580693953002	-0.854091544773523	-0.683670412167373	-0.611378237128732	-0.8879395312216	-0.802218992373718	-0.746373306760989	-0.283326686136783	-0.581369346555781	-0.812814876767079	-0.246223769210878	-0.872505473718874	-0.335647801038006	-0.469513454110572	-0.58441360314361	-0.814595669466829	-0.552886177227749	-0.0930611426016519	-0.574472731832088	-0.270562854005813	-0.972732099591012	-0.115484645996908	-0.319910930914045	-0.931015890469701	-0.681122745034009	-0.352286794056786	-0.836639325012481	-0.862635911444509	0.835820286198017
-0.479357815861335	1.05700372013012	-0.116436911323877	3.0828007606653	1.69940929331832	-0.676042918057837	1.58306102836684	-1.38547838653001	0.993759379997075	-0.250508840711047	2.59312129582323	2.19454264984804	0.0487485934392575	-0.78327028733072	0.843120875036169	0.885389477127088	0.506691884200642	2.50112225169326	0.110647027966141	2.7844922578387	3.87656341905339	-0.0628757353921454	3.23741905239551	0.840906498830538	-0.0932687719843839	-0.131840069329584	0.358078070398707	1.52769558605971	-0.266449392473001	3.24976367535975	-0.356521654388349	-0.239079036482517	1.64962980137904	0.134355329278353	0.335407296330863	1.34909030542808	3.34986948145416	-0.513198457711028	0.695015351788298	2.99915943780645	-0.0657007172861985	1.48260102149349	1.04215404888822	1.70559895308839	2.33070491269283	-0.261951222846525	-0.173643096512413	-0.577225001407124	0.277901462449754	-0.0730293770498104
0.155761782830421	0.0758434338062305	0.235085750327174	-0.775515932321633	-0.926525527182422	-0.357576416069443	-0.505769932683595	-0.572339898735574	-0.215413338955634	-0.132594793514957	-0.742708513121803	-0.90357436362463	-0.166852284264469	-0.607263635543688	-0.0671803434369293	-0.339818060801453	0.129198188095502	-0.407117472377575	0.024619969992321	-0.782891660687463	-0.145651988057345	-0.320355553315186	0.0784303227079836	-0.45124591128401	-0.399884014407791	-0.302880617873946	-0.249025695066661	-0.714617469134998	0.207234964756065	-0.35155098682884	-0.36966266208094	0.0136259438975684	0.343602257971426	-0.321190703231035	-0.356875402675604	-0.37572794924043	-0.174600686846851	-0.57910474021901	-0.439913821036442	-0.715708729085267	-0.731971594371253	-1.12760618590505	0.121944220513229	-1.23392747966951	-1.11703913752953	-0.73869293026786	-0.602102721818673	-0.760523952387837	-0.385454487496018	-0.582368340353319
0.381694338388583	1.51819212378722	0.162049986753553	1.44653556546654	-0.902373886592892	0.772897678203858	-0.810716173896436	2.1070112277778	-0.715241010506099	-0.0801257458061777	-0.322447002221656	2.02100105216887	-0.267409166812607	1.23015836766668	-0.627488910047388	0.446779229372244	-0.829217113401345	-0.629555257669342	-0.612890146035309	1.79074255296718	-0.076477453552431	3.2712079021246	0.593941028949325	-0.343633404606276	-0.062494649861097	-0.1498861437515	0.205248551393619	-0.277108712543984	-0.345674067444124	-0.569290885509944	-0.576401338199332	-0.268699965077244	0.807921597643067	0.0312915105516174	0.65050859311972	-0.685556620053483	1.57361815181862	-0.253944351997	-0.909088428134589	-0.169509603526248	-0.306574179047641	0.0267918026864326	1.08131044125286	-0.249123922707924	-0.18500005068323	-0.264485244539946	-0.109668938281647	2.29046926265921	2.47458136826766	0.733125003168606
-0.573157202992836	-0.877202717027843	-0.101752838259911	-0.104561985483549	-0.88870477958677	0.278196266741165	-0.379683581697211	-0.128126301344506	1.76439999908162	-0.261489420277337	0.0716295318635907	-0.686700739460112	0.238542843487177	-0.583231002941498	-0.191363011910381	3.84016896042436	-0.329722782048983	-0.552871407074617	-0.593397807511696	-0.241071251877732	-0.307253718353841	-0.207379848140822	0.387761414274084	1.44745337418057	0.0788059213961123	0.314424042692513	1.36155872265222	0.109318275599398	-0.263475238603191	-0.49492791324083	-0.22052494550143	-0.257145048215637	0.487367738371239	-0.315345721754674	-0.928959631279831	1.72939964695843	0.177069641672075	-0.64852838726428	-0.14762244080147	-0.354988220738347	-0.428327458012577	0.681960948289322	-0.549119125915795	0.327848360654923	0.23240992758954	3.0630900764801	-0.572716691481402	-0.704266076816019	2.31156136083829	-0.647281844491564
-0.560533107729061	-0.894914883037151	0.0970030396962704	-0.44864626287527	-0.914201501138762	-1.05082265903035	0.583945400443933	-0.760236593005366	-0.768681223459215	0.151314309372026	1.22055442524407	0.181718592515081	-0.462797782816088	-0.488051554853199	-0.518731626499415	-0.570233590535226	-0.562343673502715	1.35300445558799	-0.209460294934751	-0.276394063475378	0.214629124267137	-0.72862403836481	0.123962185968928	-0.783913691874434	-0.624140108010796	-0.245414342309155	-0.676592944115531	-0.102291001162191	-0.31700335916116	0.412701069736132	-0.859954925253481	-0.241991291415708	0.0969817511578995	-0.317141968786706	2.3400779297848	-0.743588250850078	-0.446054594404789	-0.128099620330066	-0.765134716487978	0.265594197929149	-0.690361263970909	0.679598692302484	0.316445078971804	0.853197519341481	-0.45114778101839	-0.498440587817784	-0.289443944690825	1.0136526143717	-0.261607447474708	-0.732043348109706
-0.498721324590412	2.52698437000916	-0.347107822830185	-0.239382486157723	-1.00089360462501	-1.03403733926561	-0.288808869007212	-0.856918175174011	-0.646719040187307	-0.431962622252972	-0.596201062692291	-0.616564300540022	-0.732807727528407	-0.827152852169559	-0.733771123957066	-0.521761666585141	-0.31895661006586	-1.04545926595509	-0.353479769165128	-0.167174899771845	-0.745387648189005	-0.377974955184063	-1.00469558513899	-0.878476240184719	0.366641674847517	-0.986996622164245	-0.846034414466828	-0.547340726798828	-0.361726438014863	-0.624816222883489	-0.678927743344162	-0.268968134583198	-1.14589051868524	-0.331892390852352	-0.875018797123837	-0.853229918283142	-0.677729212480517	-0.310071166618281	-1.16897327339206	-0.686883413635396	-0.752348881141367	-1.38979998084234	-0.968676776373055	-1.13534533122278	-0.738658800707806	-0.666677566187692	-0.445602150696342	-0.873890477919879	-0.919740535089209	0.837610614606763
-0.601770602735749	-0.236406635859384	1.4912405503862	-0.736353987635573	-0.918671902367365	-0.59099774090553	0.0832513514822498	-0.342665790383842	-0.680044263897935	-0.47384674273789	-1.30444279000718	-0.685128765259386	0.724818548676963	-0.365931737442742	-0.591510853348561	-0.168629981976822	3.33731740080496	0.861174367630921	1.73635104203347	-0.802925874620285	-0.0806309107653743	-0.412679417471473	0.345297884059204	-0.723341408581159	0.20718334526319	0.77069463520003	0.00755393717218925	0.114052895784222	-0.13352242374504	-0.490190700335095	1.41159988500369	-0.180723378553062	-1.2947341099112	-0.331407999222608	1.71740697076067	0.747986404375164	-0.730274103188897	-0.245236915376151	-0.667195861810674	-0.566553081347519	-0.704343001193697	0.889868355607499	-0.926139259160468	1.533174186273	-0.422174522918606	0.284225443076977	-0.701604383238843	0.281290061662772	-0.295754770377812	-0.702417422026909
2.04569291180687	-0.844831999444607	-0.660186728696402	-0.702139531605509	0.328828942645426	-0.861049476399304	-0.725991318613438	0.00435190221251024	-0.571453539089394	-0.509554586181372	0.239587333108297	-0.796253557280292	-0.0703958250037696	0.53951797662494	-0.00516054015387807	-0.350808707472886	-0.757950542968409	-0.765041727900052	-0.586729014409816	-0.716725424880161	-0.414080776054214	-0.535028450943473	-0.362461083700854	-0.797989019456167	-0.627708827426606	-0.956803441233566	-0.841889001537245	-0.875389982354171	-0.318149013967187	-0.590077611695616	0.697313934899116	-0.255729478298166	-0.799216265963118	-0.117392746697762	0.752064381636514	-0.687989555027614	-0.892007151620342	0.907838326963645	-0.305875665981632	-0.578143529562864	0.892128629415254	-0.982434029163737	0.454697463797911	0.658878150071695	0.367146857892923	-0.637439794177366	1.80396813048589	2.76727291313515	0.384046497789752	-0.632670341943606
-0.833056602844367	-0.630321394466728	-1.16559360575961	-0.867186144732087	-0.84572477529928	-1.01167930931241	-0.748761424475205	-1.04271705663873	-0.743961589649245	-0.590993957757343	-0.868709543844352	-0.976003389773031	0.721544687147541	-0.927198915356532	-0.71122289938166	0.380908334670255	-0.438033311260476	-0.647982410624099	-0.565177782372868	-0.92755451876625	-0.185998396265749	-0.731516080328175	-0.129824054341322	-1.0799444705469	-0.306226670925358	-1.33365063066892	-1.22259066949377	-1.15055685105898	-0.335916003557886	-0.375616649331443	3.23264044128708	-0.2482902566381	-0.629501178157233	-0.323034659135744	1.79088978203264	0.213451941725506	-0.450913134830374	-0.493379444765756	-0.742793082144516	-0.71383078446872	-0.777075933735439	-1.24775733980546	-0.981324481806096	-0.411123957527275	-0.612988407937427	-0.508811971261224	-0.633853043576733	-0.345106883207564	0.213051589612878	-0.602036742308248
1.49502881946361	0.0690436768781982	-0.204781214314093	-0.534916143305496	0.238128260346437	0.478105871988816	1.11658180242871	0.653189893237756	2.50220903342813	0.26398900609476	-0.981916182862609	-0.976011141443272	3.77784818495477	0.668385445080948	0.559024203928133	-0.553135135459566	-0.795236337703501	-1.03107875817433	-0.682860727160127	-0.523590235135283	-0.0166653876207374	-0.586260610448729	-0.0186100013033932	1.63843302380515	3.95436181676914	0.53560833881089	0.644451278415757	0.188732822398356	-0.283266378473741	-0.201052234228598	0.850891540935508	-0.238548005410563	-0.274038340511523	-0.176397297919304	0.304972750145915	1.60543059519261	-0.685562955964746	0.514377806829384	-0.516688063847061	1.16297036296118	-0.291686589111587	-0.00441574186524403	0.0389383670416958	2.16886421877669	0.120567222130491	-0.0496067130858988	-0.140080627677622	-0.545249871005975	-0.617397198446461	0.149753840201701
-0.247163150986655	0.593868060711576	-0.505235504008352	0.489012029521732	2.0347251882173	-0.594846347924544	-0.641032553423558	-0.321517516238375	-0.474615574686691	-0.437852394699507	-0.0351802050053398	1.06620796592821	-0.402860662937932	-0.257995677599278	-0.3382337835483	-0.411632349854985	-0.525458496426822	-0.00664472891632367	-0.413188518219623	0.783055768721468	-0.671049414390956	-0.528188072147276	-0.913025093796053	-0.573890843934593	0.0935998323699122	-0.355170977259452	-0.82208182940883	-0.469539863923592	-0.327529502756417	-0.59476224632559	-0.539713579112586	-0.265851472408294	0.569278886501487	-0.284072829770792	-0.821011109959861	-0.353219559059221	-0.128913695812402	0.0952331505381269	-0.476635328766273	-0.326303431625495	-0.0626643091584068	0.750265935490315	-0.713665310888184	0.590593063212889	-0.415066272831592	1.26315398039398	-0.197281528385762	-0.777386685316467	-0.722264427663705	0.837434072171457
-0.532881822399669	-0.674053953326674	2.1201177780981	0.386703552928998	-1.04764139769403	0.763279345876715	-0.792273859421436	1.09684206750935	-0.873433036678817	-0.185583691837436	-0.762974285626444	0.795441171085824	-0.362725754660513	0.72781328881287	-0.64459785652286	-0.501260875557668	0.628101974876273	1.03957870581112	0.582023726271819	0.532149552061991	-0.46095860002567	-0.75619451206971	-0.452663964914303	-1.27855597335491	-0.50318202509561	1.59654817903523	0.301041597076314	-1.29051162332041	-0.337003322602427	-0.634844729249022	0.764426688411483	-0.244047685688885	-0.069031880660932	-0.165498692472179	-0.899808008622229	-0.631146384096327	0.664340431087236	-0.484027610950138	0.496118581623762	-0.0820894724125279	0.774946967288998	0.248523444423615	-0.295852665731225	-0.392129701633794	2.82736770219313	-0.547636870300735	0.14350154977561	0.138209105905115	-0.692692951237965	0.031773468214006
0.832802292077095	-0.0215583054914123	-0.994867038159854	0.873376604343518	0.459035917764599	1.14612814987317	2.91033506821328	0.575146743442049	-0.144964345859657	3.62071811071476	-0.288471867235288	0.921411613851653	-0.0243092002150495	0.951431822286978	2.80131281135198	-0.279979440306734	-0.862019069691804	-0.963234139871179	-0.667684366501394	1.22352003671661	0.142203185858486	0.922817323925453	-0.735716554287801	1.01785595035504	0.26736325170204	-0.60030759748862	-0.508546920770561	1.27887142823951	0.361356225495227	1.68397858116931	-0.355205919374369	-0.115595219898191	0.765931418253426	-0.331881235978583	-0.393265006910693	-0.0521020904998683	0.593410868786526	0.47047468927115	1.26206313252546	0.0345188588288636	-0.816796215626301	0.546092587151235	2.61657291693923	0.187617665793282	0.760000556409381	0.963937333356623	-0.760926860720113	0.0366844126391801	-0.840096086593731	-0.57294108881216
0.166275546917006	0.793975662277521	2.37028400378326	0.847111159364569	0.697640665329372	2.27423904954662	1.22100494798888	1.79764035591495	-0.826612264525719	1.81467193224677	0.888787060793397	0.538048713213567	-0.579891796442516	3.11851964821053	2.51867305064559	-0.464179872405522	0.574555132701165	-0.244941974882407	-0.265121628132579	0.0124663068287846	-0.311863478506179	1.55660059205486	-0.149157829120169	-0.767824582684566	-0.597101141439613	0.659972962011286	0.473381432744631	-0.949644924937477	0.0397860303103568	0.338559876772946	-0.667709224668018	-0.189999400131876	-0.0215031534738353	0.122253274293192	-0.59810736838674	2.36753448865587	-0.163941616326188	0.607279572560989	1.6403361526663	-0.0562269531293808	3.49124663658025	1.42729481341995	-0.147719736846861	-0.449327232272587	-0.0122573781626191	-0.143780852740967	3.53535989373531	0.554337169259694	0.584218714894974	3.48692600659655
[truncated: 82 more columns]
