# Supplementary material for: Functional brain activity constrained by structural connectivity reveals cohort-specific features for serum neurofilament light chain
Source: Commun Med (Lond). 2022 Jan 17;2:8. doi: 10.1038/s43856-021-00065-5 (PMC9053240; doi:10.1038/s43856-021-00065-5)
Supplement: Supplementary file 4 — Supplementary Data 2 [file 43856_2021_65_MOESM4_ESM.csv]

high-left-bankssts	high-left-caudalanteriorcingulate	high-left-caudalmiddlefrontal	high-left-cuneus	high-left-entorhinal	high-left-fusiform	high-left-inferiorparietal	high-left-inferiortemporal	high-left-isthmuscingulate	high-left-lateraloccipital	high-left-lateralorbitofrontal	high-left-lingual	high-left-medialorbitofrontal	high-left-middletemporal	high-left-parahippocampal	high-left-paracentral	high-left-parsopercularis	high-left-parsorbitalis	high-left-parstriangularis	high-left-pericalcarine	high-left-postcentral	high-left-posteriorcingulate	high-left-precentral	high-left-precuneus	high-left-rostralanteriorcingulate	high-left-rostralmiddlefrontal	high-left-superiorfrontal	high-left-superiorparietal	high-left-superiortemporal	high-left-supramarginal	high-left-frontalpole	high-left-transversetemporal	high-left-insula	high-right-bankssts	high-right-caudalanteriorcingulate	high-right-caudalmiddlefrontal	high-right-cuneus	high-right-entorhinal	high-right-fusiform	high-right-inferiorparietal	high-right-inferiortemporal	high-right-isthmuscingulate	high-right-lateraloccipital	high-right-lateralorbitofrontal	high-right-lingual	high-right-medialorbitofrontal	high-right-middletemporal	high-right-parahippocampal	high-right-paracentral	high-right-parsopercularis
1.73356550082541	-0.6713733233128	0.323319879483029	0.865741153916473	2.83536063261669	0.116437677153024	2.40610450100915	1.70395780652016	0.891523077877671	1.10553774402453	0.778029795157074	2.06075399069431	0.0766837849993293	2.59862796592952	1.29479341215291	-0.00417538171558565	-0.645703865014946	-0.49570526603231	-0.829376031229885	0.437665290794355	2.15928364123493	-0.0380453375405516	1.21372371024641	1.22159460877285	-1.03323592344785	-0.02970762490919	0.0633650676606593	0.944878537588361	4.65151255132663	3.75606484566486	0.0104705357851026	4.76971853974866	-0.591653623196404	1.13162043915481	-0.411992942265464	-0.413908343126855	-0.530988196091918	3.57172484503685	0.186677626897041	1.16897399428383	0.274170189010101	-0.974146025949854	-0.460637773470499	1.73323982288947	0.362564561878346	0.753272467687565	1.28167892504435	-0.646164945394573	-0.27662951190491	-0.39171571031319
-0.484365982552628	0.506645866636492	2.35362380163871	-0.818245885868132	-0.525112303252268	0.213145888165218	-0.309442568215224	-0.596998480454895	0.783412325368056	-0.241399011655989	-0.430288854806314	-1.08944804574113	-0.904090653791872	-0.603319005321623	0.449672321140055	2.28941599254979	-0.76625279935322	-0.880420110472559	-0.91154557056489	-0.957003359805652	-0.0344077163642384	1.24058559256461	0.126839595229532	0.576091310371021	-0.302202015421694	0.265315360039102	-0.634556111228705	0.0740881759289221	-0.153466766321841	-0.502396465713495	-0.753454422802201	-0.19682356007636	-0.642813402040294	-0.227468250012013	-0.41818240012527	0.0336951116805263	-0.609501863117883	-0.135410583751934	-0.192951781647415	0.251546272503904	-0.437847841725578	-0.389089018195814	-0.302937824148112	0.0763160447624155	-0.353493103625019	-0.592110937002926	-0.0616688771561598	-0.00233966000901387	0.0240332476344359	-0.645594670235532
-0.71582318601512	-0.294094991403263	0.0533570342063379	-0.377145075290831	-0.286712181850238	0.149953472854446	-0.592342491412757	1.22522606272047	-0.841445641293158	-0.467484297735635	-0.172769160616875	-0.576268738268516	-0.573538140663585	0.957075658947577	-0.808216288025175	-0.962881585042623	-0.800365315480968	0.871210919705826	-0.799058077753352	-0.382385709864904	-0.115938754040381	-0.56894946915519	-0.278327034033756	-0.769432440395705	0.751195740851532	-0.734968022349793	-0.982049233901429	-0.479487105067813	-0.0100111663869478	-0.432721850469457	-0.711819997358218	-0.177271017218266	0.765822756791085	-0.336808559811436	-0.780859231125406	-0.510773768123113	-0.516151246727024	-0.605178450579171	-0.201192127298097	-0.801936128601765	-0.671645166182261	0.255632412186082	-0.259670066681694	-0.387455923148767	-1.22750858930392	-0.227048110175918	-0.856400886395307	-0.0208463016465537	-0.477144596237857	-0.593472549899662
-0.349021416407379	-0.0226103464310634	0.210990598459712	2.71881147466732	0.143848508574357	0.857853982097643	-0.336147919335401	1.35989573195652	0.339458114477364	-0.330424803376851	0.116739289530058	1.36870665115824	-0.189897191023172	0.78252012874613	0.159149572153819	-0.358215016669691	-0.762087629011063	0.288638630814316	-0.755404231256527	2.3853764769237	1.24342318954854	-0.356967620062552	0.751234745947463	0.777296372822251	1.20599895789298	-0.60548993769983	-0.460492190727262	0.625835364365616	-0.459571951566864	0.13190750825078	-0.369965638458757	-0.26284652797052	3.83911922987721	-0.500806255237162	0.726066616119394	1.27148399600813	0.327261193719987	-0.550907940063655	0.306076692120435	-0.372645010105451	0.1896168447156	0.922765363032426	0.223459752526185	0.475042796163001	0.501728599664163	4.74971396231167	-0.372383172632375	0.0975463460497195	0.605398299929632	0.257254422450103
-0.737214071390341	1.69750160027829	-1.12730565936445	-0.730238817502404	-0.372014932215081	-0.838293367907213	-0.534683528099374	-1.09139931973312	-0.163891514366115	-0.580402224849297	-0.506599744699765	-0.49392564279908	-0.61111338537287	-1.09324834014022	-0.320918049747792	-0.281757251540944	-0.912300032732597	-1.30670434907093	-0.856285016533557	-0.632801882126397	-1.12721136365279	1.53551400164042	-1.06377194182376	-0.297691352018019	0.37893592026213	-0.454125328441174	-0.698270498872225	-0.487472150805508	-0.493398589075448	-0.905415063305294	-0.398095364412313	-0.413617505450753	-0.620131379817548	-0.544836301448586	-0.382725961770471	-0.199073119088034	-0.409157782462534	0.238066288502548	-0.969715118560514	-0.560348297233583	-1.37475845567698	0.0888007535030264	-0.373204177885023	2.33859564741551	-0.486854814703949	0.356469707394799	-1.13073627654377	-0.595049402675389	-0.833815419895403	-0.598998488281261
1.66113838841475	0.708750116930567	1.00925412530347	-0.214704794992569	-0.374158182463287	0.169541959415552	-0.546936768752549	0.170410771900209	1.43101198888415	-0.513299052034122	0.915895020604842	-0.702911085372571	-0.759991524585056	0.359611685212707	0.0365221558690348	-0.150226938254663	-0.86479219656771	0.976469813563898	-0.969875584402359	-0.306313875206194	-0.224632451180443	-0.496984297799013	0.136119403213657	1.01845159023567	-0.157116370520244	0.313627875772567	1.03158640950402	-0.107717318114735	-0.554160008677627	-0.776875212522442	-0.598434764530895	-0.349357738111205	0.332871212596367	-0.528458733084184	-0.703030855792219	0.0320370661573772	-0.162484210293698	-0.425451852210521	-0.000796593635517041	-0.469071381122425	0.241641811537391	-0.238854167980385	-0.659271213864064	0.552579628228436	-0.877195839737534	0.921026140635924	-0.528043614809213	-0.733350854128502	-0.892338217579533	-0.438934976366526
-0.626278494025363	0.685840206991018	0.140923095742201	-1.17635460254951	-0.631550083142435	-0.729942725870396	-0.574591967758925	-0.34005585259997	-0.596072364205294	-0.562482126448396	-1.03846023193849	-0.773109466954028	0.825068917918796	-0.17907880972064	-0.784929402879175	2.95050210096487	1.74387994173388	-0.598970712703889	1.33158624059029	-1.11540183189129	-0.720957417576529	-0.199809128936288	0.38598228212971	-0.178456791238869	0.834300336564966	-0.859670353618596	-0.843363656443658	-0.193054913405081	-0.203616245861682	-0.891310772786564	1.0928429708457	-0.282526409213619	-0.783288367027908	-0.182582888293174	-0.76811926448397	-0.347431261565635	-0.725586761974299	-0.489906392465252	-1.25448323498206	-0.606819521120714	-0.672054415794487	-0.5438935994095	-0.707047930068087	-0.226555819967452	-1.18966269443995	-0.7333627707876	-0.178453307655248	-0.82202776455601	1.14862127362323	-0.251572055116699
0.685042295975891	-0.127952384812644	0.970091069127204	0.473031500189032	1.00405987319352	0.548584374554872	-0.017235423828546	-0.831926087096318	-0.568218504306676	-0.145423743871998	0.684827406019151	1.39076123094618	-0.722409832589494	-1.07475469842068	-0.640719098970301	0.45810835447342	-0.231039901423481	1.85671907154458	0.0945029706389542	0.620119820836115	0.393508874285648	2.2730118453581	0.363210599761869	0.674923858914298	-0.86468536427471	1.24769264103981	1.0332419909173	1.10692416721875	-0.347120037439209	0.0620235726074145	-0.349035151756849	-0.370139077289995	-0.30596289800462	0.360174101824259	1.42785007304537	0.300757819370673	0.433520011976676	-0.201143720904423	1.24455143043128	0.351116948029601	0.387802638893846	0.751465077123821	0.811725814010171	0.0445763673712216	0.734288660995277	-0.492710876617854	-0.410837581007387	-0.786994189726609	-0.503556321292848	1.09572787732215
-0.518688826172491	-0.0951603653943451	-0.934186033104087	0.287943829592298	-0.165798071824423	-1.12665626257321	-0.460173468067594	-0.997347223046737	-0.0345663293104643	-0.550849222528822	-0.833401099250636	-0.529128953988837	-0.944180009461633	-1.01726592830818	-0.812571662648029	-0.0596478897954851	-0.829753276578265	-0.501844045363325	-0.816662059963225	-0.0884659825999349	-0.689250834861029	0.767450515250287	-0.366639917757326	0.179554388562551	-0.7262527865917	0.503639417011024	1.02777602712127	0.335656350903939	-0.430688288692892	0.00932737394879403	-0.451548008229506	-0.286393493305458	-0.572649204783028	-0.297775519871653	-0.157981604721158	-0.0797192336376603	-0.553440645747205	-0.377366225812344	-0.241432876231831	-0.688802976891047	0.204565785222929	-0.581936910621749	-0.539405943250443	0.212141776842943	-1.14152594397345	-0.312578609699213	-0.361858279196652	-0.341741580168167	2.97093985960886	-0.609354491654384
-0.669465373884127	2.81940847520721	-0.160898586202817	-0.711900779232928	-0.498234449501328	0.0436541949147941	-0.457722171981749	-0.489345859144139	-1.15042230115369	-0.455525695143109	1.43672439912995	-0.480373991931073	-0.518177629895109	-0.866573099616478	-0.927505772594321	-0.591155318583077	-0.823633203237587	-0.495670271010652	-0.826273172126653	-0.620669012588319	-0.404967025008926	1.20521641119656	-0.124773534770289	-1.30195065471662	1.6546520657128	-0.00795044411032783	-0.255142198766746	-1.12916975036099	-0.592234545282186	0.839190939845911	-0.679851773875421	-0.422886105377285	2.72233816489185	-0.485494546140397	2.48654755677093	0.47510225828793	-0.148757496401304	-0.560474401115794	0.387005325800204	-0.661960487665916	0.321520852345544	-0.223695298206047	-0.323669159189366	3.0506215377163	-0.208432197143715	0.452583683320722	-0.564382133226652	-0.571620680271877	3.41249475773006	-0.63557644102922
-0.710695358133432	-0.67487180609147	-1.2198515630838	-0.690307728413267	-0.696898395304258	-0.267955626608448	-0.657478458752795	-0.741153961079415	-0.959064756533526	-0.566709590350553	-1.26880085360334	-0.66531706879047	-1.41036931654382	-1.00557198522627	-0.724289581257101	-0.551233429229278	1.00311661722989	0.718580647096344	1.57336038417765	-0.658150284986193	-1.19446503449755	-0.31344019812511	-1.07631532388193	-1.007869267399	-1.05970741215012	-0.312402123588988	-0.272605488609107	-0.944256847299189	-0.532295846482273	-0.792803360146563	-0.810391552746338	-0.352386478280956	-0.762904258850217	-0.401517823498127	0.131702222970755	-0.380231738438917	-0.478838642609105	-0.545572366083588	-0.873354234030541	-0.273512786566308	-0.783881043209866	-0.798938855928265	-0.638276494842986	-0.802621541380572	-0.511953304945561	-0.597521616445122	-0.757819152961065	-0.432538344342024	0.393629295792936	0.304245832874394
-0.347856033703974	-0.524902901110566	-0.112277276101092	-0.444053064659371	-0.557711309625056	-0.792250004816321	-0.249494103889138	-0.285380851827558	-0.550017420196046	-0.583927516876585	-0.628926229263714	-0.686171922505674	2.73971614375163	-0.164053096920326	-0.82606212341682	-0.749611317059091	0.414182338156429	-0.641330724032451	-0.306079974435309	-0.532313799501511	-0.878732814634293	-0.64209980454923	-0.97462032251633	-0.896324900636384	0.801178754145861	-0.547234160354542	-0.10957595739245	-0.312856951354869	-0.103817210739734	-0.658896915308262	3.60233413583614	-0.238955308620639	-0.572130103737892	-0.487652367157422	0.36023679844056	-0.340203220102022	-0.288936904927253	0.367408849284567	0.10462879287067	-0.745290774944163	1.26156735826111	0.679864105006435	-0.677792487763537	-0.648445519012552	-0.702459546793418	1.21141823462141	0.851846265140549	0.417271169779321	-0.675681517468324	-0.256763892665409
-0.201000579157986	-0.534308844822662	1.89786490419492	-0.32901869668589	-0.704613587689099	-0.795114384747898	-0.304732299965301	0.0146021284475674	-0.404843162276719	-0.396967478828053	-0.623375744807358	-0.295085769537481	0.174356831525889	0.372823143926346	-0.818677410216853	-0.703402633627114	-0.782399812049458	-0.276789534044373	-0.690124362023506	-0.232689597556595	2.5106000768057	-0.605553646937178	1.97547136297101	-0.13135479652903	0.949581634867882	0.419852560250101	-0.0559662311580171	-0.310693881594205	-0.392916966005307	1.73553520799787	-0.567223871311348	-0.38625191851836	-0.538512195041605	0.0212314835522767	-0.0294710141589621	-0.235401263119319	-0.295020300909671	0.0243817255651983	-0.0826533511186761	-0.475847597399239	-0.534724133636074	-0.796453480725597	0.0828536068421579	-0.0594213209644315	-0.561374871273076	0.964758483722346	-0.396722480164387	0.257317875674339	-0.731817730415853	0.595603152421044
-0.318255640773785	-0.539614811683179	0.186295923209093	0.387263162592016	-0.587341940614856	0.295722058424121	-0.51258987684085	2.39375663119005	1.67719656961198	-0.575408761913338	0.316780970776466	1.28862367160464	0.771920580272646	2.45486123241563	-0.419151496355958	-0.0149703445375694	-0.866432994112846	-1.17028883985805	-0.782875749622771	0.806039817759063	-0.253448737346388	-0.36757748674878	0.446109806540534	2.82180545056671	0.583562528066172	-0.604650533299285	-0.810468514054539	1.37664833928655	-0.0072325747348737	-0.621977565937014	-0.310804735039202	-0.148769095231528	-0.134549120407086	5.26326008375193	-0.505739092032657	-0.0732339983850123	5.16753830558186	2.56391957429921	0.635976475228344	3.77526634585996	0.305559322622501	1.8094399957896	0.951842649373327	-0.727247157004031	2.60773909099551	-0.065524185542798	3.26229506905685	0.197851059158702	1.50102656336847	-0.476021566272553
-0.695028380491775	-0.378805116376166	-1.09940433110527	-0.897786920137099	0.196889315496584	0.459927020353797	-0.626435126635819	-0.0472077704971035	2.02147469781544	-0.516843246710155	-1.25855940649367	-0.437196221089065	-0.927225598067606	-0.251088368414946	0.444906000169073	-0.261045912128387	-0.322851949953824	-1.25503874695198	-0.742284665091636	-0.814150005744585	-0.0845018031870847	-0.589984336586356	-0.28270904305996	1.36830465092046	-0.959740139242302	0.2791086805395	0.767770986829938	-0.198468792027077	0.373584133645932	-0.329554299928093	-0.451009182806866	0.102643560679705	-0.967418834127778	-0.296441124501952	0.628020280630606	0.0538097233132982	-0.551274646290545	-0.489705700683423	0.370635822772011	0.0283276783346102	0.0802463971061979	1.3384303427395	-0.0265072300961398	-1.06354752274253	-0.71811417550726	-0.191873510500117	-0.207753477136195	-0.297447198718223	-0.241662965867914	0.827908757660425
-0.617513172538371	-0.620934077185962	-1.42008624991723	-0.10386657821485	4.15583302472267	-0.376635313278943	-0.367080583046273	-1.07359773796948	-0.479577577805708	0.338826879499646	-1.01859212712556	0.86529726253897	-0.898950275929486	-0.94686120734774	0.186431743418223	-0.851960598718175	-0.883396826900346	-0.935986642554441	-0.900968433063888	-0.225363097255124	-0.673436313981913	-0.54069661712781	-1.01723183572187	-0.937778554026953	-0.229195580227734	-1.08462360383741	-0.824508856528062	-0.999610588128489	-0.347104175992552	-0.248006561081932	-0.774023774625878	-0.157600991340973	-0.459275757507743	-0.511842486330113	-0.228835003751107	-0.481298244821131	-0.500971542995769	0.0199811535349811	-1.2870614739837	-0.716677350538367	-0.919661429576198	-1.03814791007686	-0.652814131085288	-0.698301263932358	-0.902495868609352	-0.508559802189111	-0.353074081182145	-0.573871663948436	-0.422709673937558	-0.59951555318004
-0.642556994310495	-0.481224302558219	-0.378243330577209	-1.09866492053758	0.171417157748951	-1.10377984870274	-0.615326733118449	-1.41403177407503	-0.938383821800471	-0.466162371771426	2.40033295869244	-1.0593726048661	0.309336348892493	-1.2993826630806	-0.590766545360679	-0.808001098059896	-0.571505899705917	-0.309850215415548	-0.556721736740629	-1.02642156728956	-1.13580773186094	-0.375444839776189	-0.902474454808791	-1.16434505618611	-0.76903248720043	-1.08958691715988	-0.739250292332458	-1.18971265916079	-0.513539346012979	-0.907459922825488	-0.371687799557734	-0.389189643237955	0.333432675370245	0.0825457653436781	0.0745140334150351	-0.323868472649813	-0.809937475955405	-0.293127268716883	-0.84834998620453	-0.885121694466764	1.10987943981666	-0.904735813376192	-0.6810360917064	0.506656547167192	-0.827698073420477	0.258439102248606	2.27372370265521	-0.517754865887598	1.13380462774828	-0.619367437030995
1.24035778814524	0.291373710573009	-1.09323883820331	1.41106770099218	0.406712994957927	0.829026623177213	2.57108900174253	0.765595718442582	1.03974793228754	3.15107965328927	-0.587232446353786	0.497692948496175	1.08195550020936	1.75130258613377	1.07385517155735	-0.611347068169103	-0.520869606392849	0.417265961135387	0.160792211733524	1.97250251152908	1.17209766361779	-0.4816205061986	-0.453854191932992	1.3326262365273	1.44204992229445	-0.796446216322683	-0.345563388688543	0.578012478150289	2.4224756076036	2.40704750782254	-0.0539247552033604	3.0239094375057	-0.157795820268925	-0.342774007522422	0.0998202920603277	-0.264860422771273	1.35245483498683	-0.478981169162637	-0.429588828933262	0.0311830915669609	-0.59415834468474	1.58606067704058	0.045801743664567	-0.62610940219189	1.185832643278	-0.281228780765215	-0.630725926480726	-0.281891898320208	-0.13803640219307	0.554224792683405
-0.295597061905707	-0.519826180679999	0.602047769417094	0.442717527123599	0.0253388416262429	1.25893613341758	-0.624483807872374	0.762988076846664	0.863984804939557	-0.483818618894805	1.37878710107216	0.59155155529827	-0.209792580838342	0.228422306143686	2.23514299113914	-0.808017739825357	-0.40966498582933	-0.272869661738504	-0.741168585176196	0.565561879661818	-0.346626052000733	0.494396279043177	-0.101985664166355	0.910136741208654	-0.887282400874043	2.49069982543097	2.57189583596956	-0.329360256690342	-0.313973939952928	-0.395281634241455	-0.403064059704096	-0.297733388129266	0.800789171942646	-0.207404622602533	4.09413976865913	0.350557332046758	0.105121463180621	-0.295458185934507	2.49381754264914	0.732985515177114	1.47287645077291	0.134015312202984	0.466233768264114	-0.777650869647838	0.410992769660123	-0.437731278608548	-0.363676204415388	-0.132712380722352	-0.583480901654586	-0.164102282235543
-0.672951986168728	0.377695820452348	0.533548198151193	-0.166502228928446	-0.207664665632372	0.118493511400429	-0.514627097693968	0.874329055972175	-0.10887876715686	-0.490040040908857	0.225311163077166	0.488580832989807	0.000435421451464649	0.604585501399644	0.0233010545074747	-0.285495361516283	0.0108132521334081	-0.5145871522172	-0.493011813276876	0.0252478592742943	0.611824260622108	0.610477693586632	0.370568465229088	-0.67284548368265	-0.0695323291884954	-0.553674293084113	-0.479077215656409	-1.14600525880005	-0.289592005238568	0.471042943000038	-0.433840108058035	-0.265279875953448	0.982691051507635	-0.406035191825959	-0.0913912301679138	-0.291107083767822	0.19670034396136	-0.0646493687813331	-0.0285309448506343	-0.771908097258941	0.596399551877689	-0.750620257720698	-0.553272496039788	-0.344635521359772	-0.176234032032533	-0.514392842273117	-0.0445010119590962	0.136953536380263	1.06843464079877	0.517482309467889
-0.733690524254987	-0.605422296146389	0.701556077287738	-0.53159759133796	-0.147473330361486	-0.870972611517081	-0.535383820380976	-1.01297486986922	-0.702634687667152	-0.582003759305082	-0.299211470727963	-0.826112953633738	-0.0379406735964191	-1.01082438834301	-0.866163870538606	1.89135202014386	2.07579054289413	-0.52712773411939	1.07679867259836	-0.620361613381632	-0.716824380998442	-0.38489214823832	-0.176107728130533	-0.52199884122549	-0.24247046447696	2.88784670187125	0.88659000946666	-0.562528996807619	-0.490070885853928	-0.55798168261651	0.0926472129060469	-0.313765986826093	1.1624001288743	-0.314764880313106	-0.671595803205837	-0.320512205003831	-0.408913099004312	-0.214517274516476	-0.537825720278041	-0.287465811636839	-0.427776825918506	-1.07171742162376	-0.55474637666155	-0.28232938472466	-0.715302229267325	-0.516658709862906	-0.500813321449701	-0.690054401553608	-0.619291449290714	-0.2992043152609
-0.680378681423807	-0.566520332599654	0.319843859988406	-0.548097581621128	-0.552390190750345	-0.292438408553742	-0.469830538157317	1.01567430246281	-0.203186320273023	-0.564586078677425	0.210318047383095	-1.09921980366204	-0.0535181532238915	1.05409788196257	-0.62453142502829	-0.60672789808969	3.43787467727923	0.477810082921422	3.40432391121065	-0.724834095463003	-1.06735265126852	-0.522978829149964	-1.03248928743895	-0.490094859424322	-0.806867773241395	-0.175003204102995	-0.479948963865137	-0.596544174181549	0.0607514557357917	-0.829078152612299	-0.0141694931235115	-0.215385775490013	-0.0971184218683281	-0.227931226073773	-0.244457381249062	-0.446743384660995	-0.35874673652329	0.899338977635017	0.852596819188048	-0.464381949532402	0.263420370089553	-0.0850933337039823	3.47815357528509	-0.758245669477477	1.89336015684889	0.280870797206913	1.13045590763798	1.29153851668817	-0.805773050499015	-0.586164543879011
-0.541138640119551	0.886167370918036	-1.25656479045327	0.55469635194525	0.0405449196123716	1.88998554156319	0.533743344689989	1.30842352671651	3.59935830120994	-0.366437927009836	-0.0708620959848517	-0.623548876746468	-0.884330513571825	-0.425147571796633	0.565216937461936	1.48352166756888	0.391303268546691	2.15480249447716	0.944001089638277	0.224787076620575	1.14947060161079	4.27066705070465	0.812723170314982	2.42840510242954	-0.406807760520718	0.2659836956409	1.3669500253	3.12084994663162	-0.461945286179294	-0.607516774468236	-0.655429222258171	-0.4232973145825	-0.292327715338424	-0.536867499388685	1.49286933156185	0.223349570737497	0.142084272099617	-0.563406490811111	1.53209894038152	2.94366404506893	0.0230747172973306	3.66931357628122	0.44688001186266	1.47561176138922	-0.775496343756404	-0.446646192885268	-0.359366866689651	-0.172396606794118	-0.367899246704157	-0.436061000367396
-0.825295421728119	-0.570586239860805	-0.0641682393276458	3.31883782811772	-0.54654334927996	-0.629062938070068	-0.612098130436999	-0.0612740368833074	-0.425561943424668	-0.29434114536852	-0.81531114295963	2.05977570025067	-1.18534656702234	0.119791039578457	0.797077822807122	-0.900254302927115	-0.603142159571582	-0.950971004184559	-0.72290389585521	3.16265476336383	-1.20386767029453	-0.461199206894543	-1.15300744936927	-0.432573013770642	-1.05178317568559	0.49928224639319	0.0430819795951978	-0.582329797389242	0.0477367428125096	-0.717777242217292	-0.546688067462309	-0.19170455435244	-0.908271052791909	0.0723639224384719	-0.436408764253502	-0.374409417065495	0.471561712670075	2.89967714662078	-0.628534759072055	-0.401947910986898	0.34272537014319	0.700449441123554	-0.188284616795899	1.05440823240742	1.89118775548988	-0.590920475828459	0.754769232510898	3.7181145567196	-0.673754920642676	-0.0717765260185419
0.258863813743743	3.97192691045025	-0.799714696293183	-0.78266977354019	-0.655385964162391	-1.38894464969967	0.62878495419708	-0.785179175097594	-1.05290915009295	-0.268162279370528	-0.262187296952378	-1.04528139812515	0.0797834110342306	-0.611242027832707	-0.937866445432218	-0.932040565729892	-0.399815016132363	-0.169543750066266	-0.246851782870346	-0.895345589140428	-0.64546226386091	-0.11399042780826	-0.857442548597055	-0.968471886605298	2.65403102402933	-0.798768575539364	-0.973785467058489	0.205497690924122	-0.5313473280427	-0.666574348431588	-0.515127047758982	-0.398300554987983	-0.267997490908022	-0.334763266483433	0.644578499741011	0.00209267692926373	-0.487339081075305	-0.604139231211277	-1.09530486296053	-0.169518447575249	-0.743492398275128	-0.150198685001932	-0.592420761937792	-1.03267264617253	-0.900488509408627	-0.539881796449532	-0.354283559862688	-0.368775076926383	-0.500896641299102	0.730388512659786
-0.185159837189243	-0.597755011114197	-0.988771926869973	0.83858682901439	-0.497872757177456	1.29841125302917	1.10213785324684	-0.473265554529009	0.0230646032432465	1.78484410080263	-0.0399003119386584	1.25460022721974	-0.0237070401962397	-0.936568332522329	0.71912637502179	-0.367583019368489	-0.0487361503608703	-0.703696566437706	-0.250746283909593	0.700295616684902	-0.332811046704679	-0.410739984004722	-0.371381718069972	-0.3352031587699	-0.471096120817465	0.415495178196975	1.15948221721886	-0.292063577318122	-0.127496865054597	1.1802997340692	0.0191268912838077	-0.329249617531954	0.322016855814627	-0.447244376390615	-0.682845475962695	-0.38516753014172	0.888136404703441	-0.572953119712493	-0.485864775155156	-0.335110634577222	-0.159194254281333	-0.7260446138691	-0.547702133983946	-0.419117216750567	0.119282685695022	-0.0671065259248902	-0.633987089469789	-0.427309506116728	-0.551724195876712	-0.467204593519975
1.84179806534773	-0.489049389856154	0.296595840973944	-0.709715991245822	0.348287818939805	0.151807254601999	-0.494821012747744	0.560715701834243	-0.848395831763608	0.748410977856295	-0.353289492690699	1.47243823244766	0.872906928093821	1.01492154098851	3.92715358232395	-0.953250887807449	1.90915501873434	0.293167104977392	1.72882276678973	-0.688897842738538	-1.11692581377588	-0.643409307900772	-1.34862839964275	-0.963766849322066	-0.00691945286426969	-0.48793461550147	-0.464299288378657	-0.761044987462475	-0.327433179250352	0.271406550899916	0.821632204857911	-0.163070665289426	-0.506197403020959	0.796966068294145	-0.750014461895412	0.497492167996215	-0.607292658385702	0.586810228082671	-0.615924966930235	-0.651946902002117	-0.059320923312529	-0.280740569430359	-0.514367681988495	-1.08786676542894	-0.64275160890947	1.29605175984022	0.62948345325889	-0.195801663834936	-0.498469712417446	1.78358038584883
3.95163486836934	-0.630892449105662	1.8966670714336	-0.479333254388746	0.634565781887566	1.58179610309199	0.505532545821006	1.89422670479361	-0.428286615484232	-0.244631736382387	1.95880803191602	-0.123533679767748	2.27749364075243	1.27439761789501	0.024660841976256	1.08499928680544	0.376053241478649	0.671273182649833	0.86550974196622	-0.3831617446015	0.497275984420859	-0.309547238091854	1.51354720276045	0.188543751700385	-0.528236841650301	0.197185121948819	-0.146962358802792	1.19791299653751	-0.261273730829351	0.151261872997203	2.26312885736623	-0.157984215996373	-0.363068006641411	0.244115689885729	-0.52138413569162	-0.257626663662855	0.00230720002126358	-0.602674561066685	1.92392880414824	0.753798932903849	1.93353497059707	0.121492776683357	-0.360176626671706	-0.308556251615253	-0.193338374046326	-0.557125435012745	0.282128924252037	1.26138761778714	0.553042012368309	-0.500771533436772
-0.369570839482658	-0.53117878394385	-0.0899892745945354	1.10193806412089	-0.515553883098348	0.263963231989786	1.79940626396386	-0.376888583594217	-0.00915323588843711	2.72185675940026	-0.534624159580106	0.149263646278395	0.0716191682344989	0.108426459445487	1.01482403391851	1.04275089590607	-0.473413727732023	-0.118493645450762	-0.392622108538588	1.0992221996795	1.53961391349578	-0.548188004044489	0.928054518260568	-0.214115890911576	0.62605169538732	-0.670713371314799	-1.19658494298859	0.0885669828220296	1.86763393162755	1.3713867750084	-0.383585998293767	1.02830589375621	-0.480042707569949	-0.567041700246656	-0.407220591281665	-0.447744301734262	0.412795630254372	0.848662339714704	-0.0531640178361914	-0.0266168406327582	-1.22752975223974	0.0672839866133117	0.277562544518031	-0.0906867838645503	1.49079933396319	-0.259030945442045	-1.25499940429	-0.621950299183959	-0.916967115925385	-0.541998812252614
-0.452481905572259	-0.475240259725452	-0.86005901584839	-0.758441002764116	-0.350284119739595	-0.594935315054806	-0.620567168455581	-0.268777286603946	-0.219273531394744	-0.612554645974656	-0.891269791056514	-1.11065055891509	-0.00368456456931618	0.022352397442983	-0.640811866045488	-0.646296491119005	-0.0850389943045209	1.63196275656618	1.1907731887175	-0.757109780826619	-1.15883563032589	-0.559661236109907	-1.15339132966732	-0.440290361557957	-0.513135443914339	-0.796066465359815	-1.17867033673369	-0.78602417152037	0.318869043087218	-0.801798711152996	0.806503426149257	-0.108368914523414	-0.965438270365778	0.960423306117348	0.0608622711317903	-0.48314174134605	-0.654415273245724	-0.580865419663508	0.84226591744799	-0.463271697306436	-0.0420150995406883	0.175364871108082	0.53719099718018	1.50910905130266	-0.479497330509335	0.89984134478851	0.0387263706732544	2.15905311936056	-0.450579389182925	-0.480123839257445
-0.261002800498296	-0.38918779948138	0.181249797067478	1.17417655676025	1.33499840314923	3.21110704772197	3.39524883286913	-0.81630229481057	-1.11292877302583	2.73341177390108	-0.406947344398206	1.99824041861055	0.00311600093339905	-0.673574008491086	0.31493310996066	1.02887632483431	-0.385685644645788	2.43790496699769	0.786369987247144	1.66937762815458	1.8498756192805	-0.461911485496036	3.39044376207727	-1.04360335444546	-0.608220548988154	2.29699763797793	3.15160168412444	2.44709703381406	0.452180662368337	-0.414584840821892	1.13858320650658	0.25744947921565	0.616341886753915	1.0365095443588	-0.2516770985956	5.50719891383097	0.363397447597277	-0.549492067234129	2.09453410722442	0.5638226968573	3.48843873205837	-0.21066909474728	0.268223490606675	-0.416433674621616	-0.201504500329915	-0.450852372156656	2.21642193872508	-0.706813197546131	-0.815616331624944	4.83226117516038
-0.546169383546836	-0.638658432510819	-0.209052627963796	-0.298358082640228	-0.629316213039477	-1.49027689667928	-0.451003911425836	-1.31428279523115	-0.964206518966812	-0.534892873496049	-0.323890938467974	0.122099722633073	-0.58340879362817	-1.17598872804475	-0.702734814820669	0.233563581392794	0.639913960049719	-0.808797860075388	0.651954347628852	0.115726335901383	0.0930640409299436	-0.546982239130251	0.182941317601622	-1.26499720040848	-0.694481738662438	-1.32371386362195	-1.0606035870682	-0.937747184599843	-0.576721125601995	-0.467650298060191	-0.683654519419572	-0.428719836355049	-0.0323673616313363	-0.450945957741682	-0.754458215602508	-0.430764415752721	-0.602989955173344	-0.607917130134241	-1.21498348028492	-0.649213904933066	-1.10360535932457	-1.36798031272769	-0.469487333017953	-0.791636182129599	-0.106066792833478	-0.746780210803683	-0.950044816143244	-0.464211194214232	-0.744174557688174	-0.598189075556236
0.850518592481944	0.456137832006095	1.95097395217282	-0.188913939183525	-0.561732860322531	0.539610605379593	0.0349800877335694	1.20793827520254	-0.562406357505669	-0.454146811919667	-0.47397674169278	-0.982136248231975	0.0301615093353695	0.911511031272057	-0.40424799921518	0.0983319526182101	1.2622675612226	-0.698175979999076	0.618590665827114	-0.337834062873481	0.271939368370439	-0.155046021433426	0.577400406880888	0.348559318570795	0.371055419099412	-0.0432436595005323	0.252790427220755	1.61083395645343	-0.142498734962637	-0.125777637129188	-0.707811489271777	-0.263921459769996	-0.352248462405936	-0.339197615354544	-0.710545850617292	-0.246804990800486	-0.0142541066371054	-0.254408611315096	1.32213185927113	0.395756956756031	0.552904499107263	1.28352268876014	-0.0121630927690652	-0.773529875879289	-0.0527107698707608	-0.756310315319277	-0.193093496382515	-0.346565451179342	-0.389434592166554	-0.464981743710987
0.630972850386416	-0.24419281220918	-0.993312573793678	0.233196872667942	0.693688614648707	-0.523691529050558	-0.611846651568527	-0.0192525464016581	0.0514232697105875	-0.224554563165364	0.115677701312854	-0.166842488708826	-0.741893491425128	0.204604903545187	-0.26643848651641	-0.151228697721561	0.398645099492752	0.877038471817606	0.698685698100125	0.0392443282993805	0.393831970485448	-0.318402415305085	0.102837876438268	0.688146530435694	-0.664780223662274	-0.381702463525003	0.39628097429827	0.450152118059372	-0.476767597457074	0.0397922679610281	-0.753082122355497	-0.316822773091704	1.10576041174283	0.024879581398154	-0.321623729576702	-0.339200740259008	0.0798440020112269	-0.616449786861975	-1.51609012088705	-0.0307869561085153	-1.55870198186905	-0.536690601478334	-0.421242982131598	1.04774471216155	0.454983305443998	-0.422841890675631	-0.665672227327397	-0.747473572225991	0.431762658118063	-0.450070304888307
0.446338155540049	-0.662217956967993	-1.56068679200804	-0.884243467864434	-0.620542675735127	-1.06346966291803	-0.420530451127368	-1.12045313806809	-0.0742869912017851	-0.484250673879083	-0.68897600953746	-1.02514548391409	-1.07572653523633	-0.63419842127854	-0.625994855949133	-0.719644514640007	-0.534331334846615	-0.868268882729465	-0.621761199379394	-0.815345494455868	-0.400660880952894	-0.58730657019018	-0.911458196905822	-0.70291468673854	-1.05150091601746	-1.24319703347474	-0.901950471981055	-0.856386634372075	-0.0100770982548512	-0.0752743944011618	-0.585434802795383	-0.0700914339690039	-0.459934158211412	-0.368908457132797	-0.72615562986577	-0.477446782644222	-0.153418785221553	-0.61686779989048	-0.984933003402297	-0.605558037731272	-1.0495637638848	-0.720925036501167	-0.428476196319941	-1.10267150203348	0.683650428960815	-0.760250718587242	-0.440726117418566	-0.521328007924528	-0.000917099267478035	0.201309474120383
-0.014924525171329	0.152222403880152	0.419831401087128	-0.999228658462452	-0.610363659973263	-1.20670905666139	-0.272043869400731	-0.892685004071161	0.363746155492701	-0.0299709188946091	-0.121491462408964	-0.468645798633565	2.42881591782644	-0.458431948359907	0.121942432118549	1.58990164195911	-0.305999134522034	-0.809600108284157	-0.419730400002536	-0.948216893226652	0.941803708566896	-0.265782698680888	0.802100594258482	0.213843732857403	2.66763533736806	1.43268515488931	0.300314275615236	-0.404860145264409	-0.562328324632475	0.353261651193573	1.52391130843097	-0.424298341059196	-0.939107507179035	-0.427746839419843	-0.718640478678567	-0.152849636397319	-0.528391334595573	-0.107367085164132	-0.74308764602242	-0.426265678877696	0.474067795620168	-0.556551537028461	-0.55004396976525	-0.0313201941675747	-0.63232088960255	-0.659381388717942	0.924245534553757	-0.161355594234814	0.0522770323888044	-0.191130907269059
[truncated: 82 more columns]
