# Supplementary material for: Functional brain activity constrained by structural connectivity reveals cohort-specific features for serum neurofilament light chain
Source: Commun Med (Lond). 2022 Jan 17;2:8. doi: 10.1038/s43856-021-00065-5 (PMC9053240; doi:10.1038/s43856-021-00065-5)
Supplement: Supplementary file 5 — Supplementary Data 3 [file 43856_2021_65_MOESM5_ESM.csv]

NfL
15.3016438332957
9.95539210909927
8.96581381213411
17.4628237907241
6.93691436001311
9.15499070046538
7.69966538605149
13.1394917431763
1.47506835897948
6.80021652494984
9.57281812287758
7.24874307753265
5.56678001574544
10.3170690771669
3.97858071637119
13.8836644566873
13.186156446693
8.02969013123779
17.4289401925716
12.5117207583982
