# Supplementary material for: Functional brain activity constrained by structural connectivity reveals cohort-specific features for serum neurofilament light chain
Source: Commun Med (Lond). 2022 Jan 17;2:8. doi: 10.1038/s43856-021-00065-5 (PMC9053240; doi:10.1038/s43856-021-00065-5)
Supplement: Supplementary file 6 — Supplementary Data 4 [file 43856_2021_65_MOESM6_ESM.csv]

NfL
22.9271105501268
12.9266440121658
6.71472938650716
20.5808871257616
6.28223050239019
4.76571395372831
4.07902109212995
9.07683511909562
7.33179311176795
4.6788533463992
9.39140388830043
3.89814451696104
6.67555556921526
15.1468831691578
2.47753727008981
6.45956521511654
12.85500941386
14.1539772459858
7.72589306913022
9.82204654909572
10.0674068514
9.70593796298093
9.91545804571975
11.3487579582294
4.99981906547642
5.61479124909709
18.5547645359538
11.3395646115795
13.1821027458521
6.59435401658182
11.4294753902391
7.4400064884197
7.15872434429415
9.78296822842732
11.3221974604099
14.3034105784461
