# Supplementary material for: Functional brain activity constrained by structural connectivity reveals cohort-specific features for serum neurofilament light chain
Source: Commun Med (Lond). 2022 Jan 17;2:8. doi: 10.1038/s43856-021-00065-5 (PMC9053240; doi:10.1038/s43856-021-00065-5)
Supplement: Supplementary file 7 — Supplementary Data 5 [file 43856_2021_65_MOESM7_ESM.csv]

Age
57
42
59
63
48
53
46
43
28
48
36
60
33
63
37
53
54
40
70
55
