# Supplementary material for: Functional brain activity constrained by structural connectivity reveals cohort-specific features for serum neurofilament light chain
Source: Commun Med (Lond). 2022 Jan 17;2:8. doi: 10.1038/s43856-021-00065-5 (PMC9053240; doi:10.1038/s43856-021-00065-5)
Supplement: Supplementary file 8 — Supplementary Data 6 [file 43856_2021_65_MOESM8_ESM.csv]

Age
65
55
45
46
31
46
45
53
48
40
52
37
56
70
33
53
62
51
27
43
53
39
58
49
43
55
64
64
77
31
59
58
60
54
44
57
