# Supplementary material for: Functional brain activity constrained by structural connectivity reveals cohort-specific features for serum neurofilament light chain
Source: Commun Med (Lond). 2022 Jan 17;2:8. doi: 10.1038/s43856-021-00065-5 (PMC9053240; doi:10.1038/s43856-021-00065-5)
Supplement: Supplementary file 9 — Supplementary Data 7 [file 43856_2021_65_MOESM9_ESM.csv]

Aggression_score
10
5
15
8
9
8
2
6
5
19
11
9
20
12
11
2
3
8
9
12
