# Supplementary material for: Functional brain activity constrained by structural connectivity reveals cohort-specific features for serum neurofilament light chain
Source: Commun Med (Lond). 2022 Jan 17;2:8. doi: 10.1038/s43856-021-00065-5 (PMC9053240; doi:10.1038/s43856-021-00065-5)
Supplement: Supplementary file 10 — Supplementary Data 8 [file 43856_2021_65_MOESM10_ESM.csv]

Aggression_score
10
13
12
2
5
18
33
22
21
3
18
41
27
6
9
16
19
22
5
6
5
22
18
5
26
32
5
17
17
24
13
11
7
28
10
15
