# Supplementary material for: Functional brain activity constrained by structural connectivity reveals cohort-specific features for serum neurofilament light chain
Source: Commun Med (Lond). 2022 Jan 17;2:8. doi: 10.1038/s43856-021-00065-5 (PMC9053240; doi:10.1038/s43856-021-00065-5)
Supplement: Supplementary file 12 — Supplementary Data 10 [file 43856_2021_65_MOESM12_ESM.csv]

lh_bankssts_thickness	lh_caudalanteriorcingulate_thickness	lh_caudalmiddlefrontal_thickness	lh_cuneus_thickness	lh_entorhinal_thickness	lh_fusiform_thickness	lh_inferiorparietal_thickness	lh_inferiortemporal_thickness	lh_isthmuscingulate_thickness	lh_lateraloccipital_thickness	lh_lateralorbitofrontal_thickness	lh_lingual_thickness	lh_medialorbitofrontal_thickness	lh_middletemporal_thickness	lh_parahippocampal_thickness	lh_paracentral_thickness	lh_parsopercularis_thickness	lh_parsorbitalis_thickness	lh_parstriangularis_thickness	lh_pericalcarine_thickness	lh_postcentral_thickness	lh_posteriorcingulate_thickness	lh_precentral_thickness	lh_precuneus_thickness	lh_rostralanteriorcingulate_thickness	lh_rostralmiddlefrontal_thickness	lh_superiorfrontal_thickness	lh_superiorparietal_thickness	lh_superiortemporal_thickness	lh_supramarginal_thickness	lh_frontalpole_thickness	lh_temporalpole_thickness	lh_transversetemporal_thickness	lh_insula_thickness	rh_bankssts_thickness	rh_caudalanteriorcingulate_thickness	rh_caudalmiddlefrontal_thickness	rh_cuneus_thickness	rh_entorhinal_thickness	rh_fusiform_thickness	rh_inferiorparietal_thickness	rh_inferiortemporal_thickness	rh_isthmuscingulate_thickness	rh_lateraloccipital_thickness	rh_lateralorbitofrontal_thickness	rh_lingual_thickness	rh_medialorbitofrontal_thickness	rh_middletemporal_thickness	rh_parahippocampal_thickness	rh_paracentral_thickness
2.059	2.491	2.167	1.739	2.671	2.262	2.157	2.334	2.371	1.982	2.389	1.761	2.278	2.498	2.756	2.246	2.36	2.546	2.375	1.333	1.876	2.225	2.247	2.154	2.534	2.272	2.231	1.868	2.421	2.205	2.778	3.471	2.37	2.889	2.263	2.621	2.233	1.545	3.357	2.389	2.171	2.691	2.446	2.045	2.403	1.77	2.352	2.625	2.624	2.056
2.324	2.881	2.546	1.978	3.571	2.827	2.384	2.662	2.378	2.312	2.682	2.296	2.398	2.823	2.835	2.374	2.555	2.63	2.395	1.724	2.121	2.566	2.74	2.194	3.152	2.402	2.647	2.154	2.587	2.52	2.812	3.511	2.7	3.098	2.529	2.466	2.537	1.745	3.484	2.745	2.44	2.86	2.759	2.397	2.748	2.264	2.342	2.806	2.919	2.514
2.649	2.657	2.483	1.754	3.861	2.654	2.348	3.025	2.479	2.079	2.598	1.925	2.77	2.935	2.589	2.289	2.517	2.913	2.651	1.623	2	2.47	2.401	2.232	2.952	2.48	2.604	2.102	2.677	2.436	2.511	3.76	2.38	3.169	2.71	2.556	2.442	1.741	3.466	2.584	2.53	2.867	2.292	2.073	2.746	1.95	2.469	3.018	2.993	2.142
2.937	2.825	2.843	2.424	3.4	3.098	2.689	3.085	2.764	2.471	2.907	2.397	2.863	3.266	2.727	2.747	2.982	2.971	2.825	2.098	2.347	2.813	2.728	2.661	2.979	2.819	3.026	2.428	3.178	2.966	3.338	4.004	2.42	3.621	2.93	2.667	2.859	2.264	3.535	3.07	2.716	3.262	2.801	2.358	2.852	2.292	2.727	3.231	3.076	2.454
2.761	2.949	2.65	1.856	3.537	2.817	2.459	2.968	2.953	2.297	2.761	2.142	2.688	3.266	2.536	2.48	2.888	2.75	2.664	1.535	2.082	2.713	2.521	2.612	2.988	2.583	2.855	2.205	2.863	2.661	3.291	3.665	2.524	3.204	2.925	2.566	2.511	1.926	3.133	2.924	2.569	2.894	2.626	2.305	2.675	2.124	2.503	3.034	2.913	2.486
2.387	3.011	2.583	1.996	3.055	2.675	2.299	2.816	2.253	2.2	2.581	2.102	2.49	2.9	2.508	2.29	2.496	2.688	2.374	1.721	1.939	2.561	2.52	2.408	2.893	2.351	2.674	2.158	2.503	2.507	2.524	3.4	2.188	3.013	2.399	2.642	2.463	1.846	3.372	2.784	2.512	2.8	2.301	2.274	2.554	2.078	2.436	2.777	2.381	2.404
2.706	2.879	2.438	1.627	3.561	2.639	2.304	2.75	2.437	2.012	2.724	1.85	2.406	2.952	2.467	2.259	2.6	2.8	2.29	1.491	1.988	2.801	2.345	2.337	2.649	2.302	2.705	2.037	2.951	2.545	2.644	3.733	2.368	3.091	2.758	2.861	2.164	1.767	3.761	2.751	2.373	2.806	2.325	2.117	2.558	1.823	2.214	2.907	2.407	2.282
2.733	2.994	2.307	1.995	4.418	2.801	2.318	2.871	2.826	2.183	2.695	2.169	2.55	3.031	2.973	2.484	2.512	2.775	2.313	1.465	2.025	2.631	2.542	2.343	3.05	2.312	2.561	2.122	2.928	2.31	2.965	4.067	2.848	3.137	2.603	2.681	2.245	1.816	3.542	3.044	2.479	2.814	2.624	2.484	2.545	2.295	2.497	2.89	2.865	2.241
2.821	2.997	2.487	2.082	3.92	3.011	2.63	3.421	2.688	2.261	2.651	2.126	2.43	3.148	3.061	2.685	2.58	2.7	2.613	1.803	2.343	2.922	2.694	2.494	3.016	2.527	2.873	2.304	2.985	2.752	2.662	3.588	2.648	3.183	2.838	2.733	2.568	1.851	3.905	2.975	2.653	3.294	2.373	2.304	2.662	2.193	2.444	2.953	2.76	2.555
2.487	2.659	2.568	1.9	3.378	2.886	2.405	2.85	2.344	1.976	2.6	2.144	2.657	2.909	2.411	2.4	2.507	2.452	2.467	1.611	2.107	2.403	2.665	2.32	3.018	2.333	2.762	2.078	2.761	2.553	2.508	3.978	2.453	2.948	2.611	2.492	2.593	1.715	3.931	2.827	2.39	3.099	2.282	2.25	2.725	2.025	2.684	3.037	2.772	2.376
2.343	2.681	2.573	2.028	3.467	2.884	2.531	2.832	2.51	2.245	2.586	2.149	2.634	3.083	2.68	2.515	2.8	2.982	2.67	1.713	2.241	2.659	2.624	2.51	3.054	2.626	2.871	2.225	2.936	2.559	2.972	3.843	2.487	3.095	2.521	2.55	2.454	1.976	3.704	2.867	2.549	3.136	2.261	2.288	2.666	2.104	2.466	2.95	2.513	2.432
2.775	2.821	2.782	1.926	3.579	2.849	2.476	3.031	2.677	2.21	2.501	2.098	2.272	2.919	3.001	2.603	2.844	2.578	2.624	1.542	2.16	2.726	2.797	2.485	2.92	2.686	2.904	2.354	2.983	2.683	3.146	3.985	2.282	3.29	2.769	2.748	2.552	1.923	3.741	2.783	2.495	2.843	2.303	2.407	2.529	2.065	2.392	2.923	3.042	2.781
2.204	2.398	2.513	1.728	2.969	2.587	2.365	2.612	2.44	2.027	2.341	1.945	2.286	2.682	2.85	2.176	2.315	2.575	2.35	1.515	1.941	2.462	2.355	2.269	2.618	2.192	2.566	2.097	2.76	2.413	2.635	3.375	2.403	3.029	2.322	2.754	2.435	1.764	3.078	2.711	2.322	2.505	2.341	2.139	2.53	2.063	2.363	2.623	2.937	2.149
2.743	3.276	2.406	2.121	3.414	2.776	2.515	2.811	2.805	2.41	2.699	2.064	2.367	2.882	3.001	2.448	2.746	2.701	2.588	1.787	2.049	2.81	2.494	2.43	2.921	2.352	2.527	2.286	2.639	2.541	2.441	3.708	2.617	3.177	2.618	2.757	2.5	2.205	3.351	2.734	2.59	3.065	2.464	2.351	2.558	2.202	2.663	2.824	3.021	2.502
2.59	2.566	2.419	1.907	3.494	2.895	2.387	2.638	2.442	2.292	2.329	2.057	2.383	2.862	2.795	2.176	2.645	2.327	2.489	1.569	2.04	2.733	2.528	2.423	2.747	2.25	2.635	2.189	2.842	2.521	2.733	3.351	2.496	3.226	2.398	2.846	2.249	1.88	3.675	2.765	2.451	2.637	2.209	2.241	2.458	1.915	2.321	2.866	2.506	2.416
2.645	2.638	2.66	2.119	3.667	2.977	2.577	3.015	2.389	2.344	2.616	2.175	2.527	3.166	2.888	2.491	2.737	2.709	2.486	1.86	2.354	2.596	2.722	2.52	3.102	2.525	2.766	2.391	2.971	2.744	2.805	3.681	2.595	3.165	2.72	3.052	2.609	2.063	3.078	2.861	2.614	3.069	2.641	2.557	2.657	2.092	2.585	3.075	2.69	2.517
2.436	2.544	2.402	2.011	3.752	2.693	2.359	2.645	2.28	2.223	2.589	2.2	2.208	2.803	3.161	2.467	2.462	2.238	2.355	1.648	2.181	2.167	2.282	2.428	2.683	2.308	2.508	2.151	2.843	2.481	2.799	3.568	2.611	3.048	2.446	2.357	2.294	2.112	3.22	2.729	2.346	2.776	2.191	2.276	2.278	2.161	2.242	2.805	2.724	2.398
2.579	2.772	2.459	2.083	3.394	2.819	2.441	2.844	2.438	2.269	2.69	2.264	2.421	2.992	3.222	2.577	2.56	2.641	2.578	2.014	2.207	2.47	2.651	2.446	2.958	2.377	2.714	2.258	2.912	2.579	2.79	3.856	2.505	3.026	2.71	2.93	2.576	1.861	4.088	2.894	2.476	2.783	2.53	2.312	2.875	2.02	2.579	2.969	3.019	2.608
2.675	2.787	2.595	1.861	3.701	3.038	2.664	3.023	2.813	2.44	2.691	2.245	2.551	3.205	2.905	2.496	2.658	2.92	2.618	1.622	2.351	2.937	2.797	2.506	3.131	2.432	2.838	2.348	2.997	2.678	3.246	3.805	2.946	3.4	2.703	3.15	2.656	2.024	3.935	3.123	2.616	2.978	3.002	2.446	2.799	2.101	2.544	3.04	2.768	2.616
2.474	2.702	2.435	1.913	3.509	2.794	2.341	2.623	2.635	2.109	2.625	2.125	2.543	2.922	2.856	2.179	2.616	2.491	2.296	1.832	1.95	2.686	2.453	2.334	2.944	2.417	2.66	1.955	2.84	2.586	2.72	3.923	2.616	3.164	2.732	2.726	2.406	1.92	3.569	2.792	2.524	2.954	2.399	2.264	2.528	2.211	2.386	2.96	2.773	2.287
2.649	3.023	2.698	1.909	3.984	2.926	2.524	2.977	2.434	2.198	2.662	2.286	2.592	2.935	2.47	2.577	2.532	2.514	2.403	1.518	2.112	2.757	2.515	2.523	2.955	2.394	2.83	2.194	2.762	2.597	2.566	3.495	2.596	3.063	2.653	2.454	2.456	1.803	3.85	3.027	2.476	2.964	2.145	2.228	2.519	2.056	2.689	2.884	2.913	2.559
2.524	3.107	2.582	1.821	3.765	2.947	2.566	3.059	2.443	2.15	2.585	1.987	2.591	3.006	3.127	2.199	2.543	2.553	2.576	1.604	2.066	2.566	2.683	2.437	3.069	2.496	2.778	2.133	2.816	2.664	2.989	3.279	2.282	3.146	2.586	2.922	2.716	1.814	4.001	2.732	2.467	2.883	2.447	1.946	2.708	2.034	2.559	3.015	3.218	2.426
2.449	2.999	2.502	1.858	3.463	2.688	2.545	2.766	2.216	2.16	2.646	1.827	2.269	2.825	2.649	2.57	2.453	2.589	2.429	1.618	2.215	2.463	2.488	2.416	2.686	2.436	2.625	2.278	2.704	2.576	2.549	3.562	2.352	2.986	2.542	2.877	2.547	1.896	3.529	2.725	2.701	2.803	2.296	2.274	2.592	1.817	2.398	2.827	2.669	2.446
2.406	2.63	2.469	2	3.417	2.75	2.471	3.094	2.602	2.074	2.567	1.997	2.582	3	2.753	2.185	2.734	2.559	2.41	1.701	2.068	2.649	2.461	2.337	3.024	2.324	2.716	2.065	2.83	2.582	2.703	3.791	2.4	3.167	2.625	2.552	2.525	1.924	3.534	2.838	2.538	2.866	2.406	2.271	2.493	2.072	2.515	2.91	2.563	2.277
2.663	2.99	2.747	2.092	3.047	2.832	2.529	3.024	2.578	2.4	2.92	2.273	2.672	3.084	2.716	2.542	2.674	2.724	2.609	2.023	2.25	2.519	2.606	2.631	3.076	2.611	2.824	2.336	2.906	2.658	3.106	3.836	2.515	3.159	2.619	2.611	2.606	1.986	3.277	2.875	2.625	3.183	2.587	2.381	2.857	2.27	2.803	2.94	3.046	2.536
2.474	2.809	2.483	2.105	2.896	2.798	2.558	2.734	2.652	2.083	2.552	2.177	2.576	2.893	2.697	2.547	2.5	2.571	2.445	1.804	2.046	2.627	2.566	2.334	2.395	2.218	2.623	2.219	2.927	2.62	2.633	3.673	2.133	3.332	2.581	2.895	2.571	1.914	3.194	2.863	2.632	2.807	2.699	2.35	2.421	2.169	2.195	2.906	2.766	2.269
2.302	2.655	2.531	1.782	3.629	2.667	2.247	2.816	2.725	1.965	2.397	1.921	2.902	2.77	2.887	2.253	2.657	2.219	2.462	1.547	1.894	2.672	2.467	2.339	2.793	2.349	2.625	1.986	2.468	2.463	2.795	3.545	1.738	3.093	2.146	2.299	2.28	1.782	3.301	2.556	2.258	2.621	2.709	2.145	2.729	2.01	2.435	2.537	2.899	2.265
2.231	2.563	2.387	1.928	3.376	2.856	2.339	2.878	2.143	2.183	2.635	1.911	2.588	2.918	3.035	2.442	2.458	2.576	2.461	1.646	1.947	2.328	2.494	2.323	2.792	2.334	2.677	2.239	2.706	2.445	2.463	3.842	2.455	3.017	2.432	2.904	2.454	1.985	3.269	2.775	2.438	2.732	2.311	2.144	2.737	1.981	2.51	2.833	2.907	2.461
2.575	2.566	2.424	2.001	4.26	2.709	2.435	2.864	2.479	2.121	2.5	2.123	1.958	2.853	2.815	2.368	2.523	2.556	2.412	1.804	2.099	2.365	2.462	2.36	2.426	2.217	2.434	2.199	2.751	2.446	2.58	3.795	2.392	3.164	2.17	3.244	2.632	1.96	1.723	2.555	2.418	2.799	2.526	2.14	2.484	1.984	2.457	2.827	2.483	2.485
2.547	2.655	2.596	2.027	3.459	2.801	2.5	2.864	2.67	2.177	2.605	2.243	2.586	3.047	2.915	2.64	2.688	2.596	2.808	1.79	2.161	2.702	2.763	2.467	2.887	2.477	2.742	2.283	3.015	2.64	3.102	3.485	2.499	3.364	2.791	2.881	2.615	2.027	3.958	2.97	2.642	2.76	2.584	2.311	2.814	2.162	2.637	3.016	2.907	2.659
2.71	3.194	2.78	2.046	3.426	2.948	2.625	2.924	2.365	2.429	2.814	2.16	2.717	3.105	2.658	2.631	2.698	2.712	2.496	1.889	2.298	2.699	2.762	2.422	3.075	2.557	2.797	2.322	2.88	2.696	2.731	3.89	2.796	3.258	2.815	2.768	2.7	2.06	3.852	3.037	2.504	2.793	2.656	2.393	2.783	2.205	2.76	3.156	2.593	2.582
2.72	2.893	2.332	1.657	3.183	2.76	2.438	2.921	2.664	2.221	2.756	2.007	2.65	2.956	2.378	2.098	2.554	3.013	2.68	1.506	2.127	2.443	2.258	2.358	2.662	2.474	2.439	2.048	2.918	2.569	2.809	3.787	2.263	3.173	2.758	2.903	2.473	1.787	4.003	2.744	2.605	2.863	2.531	2.222	2.751	2.083	2.785	2.82	2.551	2.192
2.548	3.221	2.538	2.01	3.298	2.904	2.557	2.769	2.329	2.213	2.417	2.09	2.552	3.032	2.766	2.359	2.581	2.807	2.666	1.628	2.138	2.493	2.544	2.446	2.695	2.57	2.635	2.21	2.795	2.512	2.884	3.868	2.246	3.234	2.471	2.627	2.495	1.943	4.036	2.819	2.509	2.699	2.364	2.333	2.509	1.997	2.572	2.861	2.768	2.375
2.425	2.876	2.433	1.973	3.536	2.804	2.39	2.766	2.689	2.175	2.615	2.218	2.556	2.776	3.055	2.461	2.52	2.669	2.301	1.672	2.179	2.502	2.588	2.392	3.403	2.417	2.733	2.22	2.767	2.627	2.697	4.006	2.115	3.145	2.713	3.12	2.374	1.957	3.708	2.752	2.581	2.809	2.934	2.217	2.64	2.151	2.533	2.8	2.847	2.364
2.508	2.684	2.646	1.941	3.101	2.726	2.522	2.911	2.513	2.106	2.549	1.995	2.582	3.061	2.969	2.609	2.755	2.659	2.387	1.641	2.171	2.606	2.665	2.471	3.16	2.566	2.81	2.357	2.817	2.74	2.576	4.131	2.646	3.266	2.681	2.627	2.595	1.957	3.504	2.727	2.401	2.773	2.615	2.096	2.368	2.021	2.446	2.84	2.996	2.484
2.474	2.765	2.407	2.228	3.427	2.621	2.424	2.515	2.609	2.194	2.456	1.79	2.319	2.818	2.609	2.338	2.435	2.428	2.176	1.726	1.981	2.5	2.273	2.41	2.605	2.261	2.571	2.334	2.533	2.448	2.343	3.679	2.516	2.948	2.566	2.684	2.404	1.995	3.62	2.699	2.294	2.908	2.76	2.316	2.376	1.993	2.397	2.806	2.838	2.563
[truncated: 18 more columns]
