# Supplementary material for: Functional brain activity constrained by structural connectivity reveals cohort-specific features for serum neurofilament light chain
Source: Commun Med (Lond). 2022 Jan 17;2:8. doi: 10.1038/s43856-021-00065-5 (PMC9053240; doi:10.1038/s43856-021-00065-5)
Supplement: Supplementary file 13 — Supplementary Data 11 [file 43856_2021_65_MOESM13_ESM.csv]

Right_Amygdala_volume
1201.9
1762.8
1639.1
1847.3
1817.1
1751.3
1818
1619.8
1642.2
1960.6
1546.4
1908.2
1632.6
1208.8
1944.9
1642.5
1728.8
1813.8
1583.5
1804.9
1773.1
1910.1
1556.9
1594.9
1459.1
1425.8
1340.6
1757.7
1266.3
1813.8
1447.9
1572.4
1674.1
1646.3
2150.3
1416.5
