# Supplementary material for: Functional brain activity constrained by structural connectivity reveals cohort-specific features for serum neurofilament light chain
Source: Commun Med (Lond). 2022 Jan 17;2:8. doi: 10.1038/s43856-021-00065-5 (PMC9053240; doi:10.1038/s43856-021-00065-5)
Supplement: Supplementary file 14 — Supplementary Data 12 [file 43856_2021_65_MOESM14_ESM.txt]

Labels: 'high-left-inferiorparietal', 'high-left-lateraloccipital', 'low-right-insula', 'high-right-superiorparietal', 'high-right-posteriorcingulate', 'high-left-parahippocampal', 'low-right-caudalanteriorcingulate', 'low-right-parahippocampal',  'low-right-isthmuscingulate'

-log10(P-values): 1.37116253 1.38841331 1.46821933 1.48160597 1.4861914  1.5095543 1.69607876 2.2201015  3.5495538 

F-values: 4.76441252  4.85193129  5.26344799  5.33354301  5.35762367  5.48087368 6.49839919  9.68217867 20.17521811
