# Supplementary material for: Functional brain activity constrained by structural connectivity reveals cohort-specific features for serum neurofilament light chain
Source: Commun Med (Lond). 2022 Jan 17;2:8. doi: 10.1038/s43856-021-00065-5 (PMC9053240; doi:10.1038/s43856-021-00065-5)
Supplement: Supplementary file 15 — Supplementary Data 13 [file 43856_2021_65_MOESM15_ESM.txt]

Labels: 'low-left-rostralmiddlefrontal', 'high-left-inferiorparietal',
       'low-left-lingual', 'high-left-lateraloccipital',
       'high-right-medialorbitofrontal', 'low-right-entorhinal',
       'high-right-bankssts', 'high-left-inferiortemporal',
       'high-left-postcentral', 'high-left-pericalcarine',
       'low-left-superiorfrontal', 'high-right-middletemporal',
       'high-left-cuneus', 'high-right-lingual', 'high-left-supramarginal',
       'low-left-fusiform', 'low-right-superiorfrontal',
       'high-left-superiortemporal', 'high-left-parahippocampal',
       'high-right-entorhinal', 'low-right-posteriorcingulate',
       'high-left-middletemporal', 'high-left-lingual',
       'high-left-transversetemporal'


F-values: 4.1561457   4.59420433  4.65735347  4.68173123  4.72354787  4.74133226
  5.04422754  5.90333998  6.13254787  6.3452629   6.37037038  6.51288124
  7.09659278  7.25554842  8.64391512  9.14935234 10.11461684 10.65925915
 10.66256668 11.04529031 11.19665198 11.83736005 11.89475402 13.07460074

-log10(p-values): 1.30697365 1.40538559 1.41938788 1.42478133 1.43401773 1.4379401
 1.50422441 1.68729772 1.73501183 1.77889777 1.7840533  1.81322028
 1.93104246 1.96268854 2.23178423 2.32673403 2.50400881 2.60182394
 2.60241329 2.67023815 2.69686191 2.808341   2.81823302 3.0183026
