# Supplementary material for: Functional brain activity constrained by structural connectivity reveals cohort-specific features for serum neurofilament light chain
Source: Commun Med (Lond). 2022 Jan 17;2:8. doi: 10.1038/s43856-021-00065-5 (PMC9053240; doi:10.1038/s43856-021-00065-5)
Supplement: Supplementary file 16 — Supplementary Data 14 [file 43856_2021_65_MOESM16_ESM.csv]

	low-right-caudalanteriorcingulate	low-right-isthmuscingulate	low-right-parahippocampal
0	0.0	1.0	0.0
1	1.0	1.0	1.0
2	0.0	1.0	0.0
3	1.0	1.0	1.0
4	0.0	1.0	0.0
5	1.0	1.0	1.0
6	0.0	1.0	0.0
7	1.0	1.0	1.0
8	0.0	1.0	0.0
9	0.0	1.0	0.0
10	0.0	1.0	0.0
11	0.0	1.0	1.0
12	0.0	1.0	0.0
13	1.0	1.0	1.0
14	0.0	1.0	0.0
15	0.0	1.0	1.0
16	1.0	1.0	1.0
17	1.0	1.0	1.0
18	1.0	1.0	1.0
19	0.0	1.0	0.0
