# Supplementary material for: Functional brain activity constrained by structural connectivity reveals cohort-specific features for serum neurofilament light chain
Source: Commun Med (Lond). 2022 Jan 17;2:8. doi: 10.1038/s43856-021-00065-5 (PMC9053240; doi:10.1038/s43856-021-00065-5)
Supplement: Supplementary file 17 — Supplementary Data 15 [file 43856_2021_65_MOESM17_ESM.csv]

	low-right-posteriorcingulate	low-right-superiorfrontal	high-left-lingual	high-left-middletemporal	high-left-parahippocampal	high-left-superiortemporal	high-left-transversetemporal	high-right-entorhinal
0	1.0	1.0	1.0	1.0	1.0	1.0	1.0	1.0
1	1.0	1.0	1.0	1.0	1.0	1.0	1.0	1.0
2	1.0	1.0	1.0	1.0	1.0	1.0	1.0	1.0
3	1.0	1.0	1.0	1.0	1.0	1.0	1.0	1.0
4	0.0	0.0	1.0	1.0	1.0	1.0	1.0	1.0
5	1.0	0.0	1.0	1.0	1.0	1.0	1.0	1.0
6	1.0	1.0	1.0	1.0	1.0	1.0	1.0	1.0
7	1.0	1.0	1.0	1.0	1.0	1.0	1.0	1.0
8	1.0	0.0	1.0	1.0	1.0	1.0	1.0	1.0
9	0.0	0.0	0.0	0.0	0.0	1.0	1.0	0.0
10	1.0	1.0	1.0	1.0	1.0	1.0	1.0	1.0
11	1.0	1.0	1.0	1.0	1.0	1.0	1.0	1.0
12	1.0	1.0	1.0	1.0	1.0	1.0	1.0	0.0
13	1.0	1.0	1.0	1.0	1.0	1.0	1.0	1.0
14	1.0	0.0	1.0	1.0	1.0	1.0	1.0	1.0
15	1.0	1.0	1.0	1.0	1.0	1.0	1.0	1.0
16	1.0	1.0	1.0	1.0	1.0	1.0	1.0	1.0
17	1.0	1.0	1.0	1.0	1.0	1.0	1.0	1.0
18	1.0	1.0	1.0	1.0	1.0	1.0	1.0	1.0
19	1.0	1.0	1.0	1.0	1.0	1.0	1.0	1.0
20	1.0	1.0	1.0	1.0	1.0	1.0	1.0	1.0
21	1.0	1.0	1.0	1.0	1.0	1.0	1.0	1.0
22	1.0	1.0	1.0	0.0	1.0	1.0	1.0	0.0
23	1.0	1.0	1.0	1.0	0.0	0.0	1.0	0.0
24	1.0	1.0	1.0	1.0	1.0	1.0	1.0	1.0
25	0.0	0.0	1.0	1.0	0.0	0.0	1.0	0.0
26	1.0	0.0	1.0	1.0	0.0	0.0	1.0	0.0
27	1.0	1.0	1.0	1.0	1.0	1.0	1.0	1.0
28	1.0	1.0	1.0	1.0	1.0	1.0	1.0	1.0
29	1.0	1.0	1.0	1.0	1.0	1.0	1.0	1.0
30	1.0	1.0	1.0	1.0	1.0	1.0	1.0	1.0
31	1.0	1.0	1.0	1.0	1.0	1.0	1.0	1.0
32	1.0	1.0	1.0	1.0	1.0	1.0	1.0	1.0
33	1.0	0.0	1.0	1.0	1.0	1.0	1.0	1.0
34	1.0	1.0	1.0	1.0	1.0	1.0	1.0	1.0
35	1.0	1.0	1.0	1.0	1.0	0.0	0.0	0.0
