# Supplementary material for: Functional brain activity constrained by structural connectivity reveals cohort-specific features for serum neurofilament light chain
Source: Commun Med (Lond). 2022 Jan 17;2:8. doi: 10.1038/s43856-021-00065-5 (PMC9053240; doi:10.1038/s43856-021-00065-5)
Supplement: Supplementary file 18 — Supplementary Data 16 [file 43856_2021_65_MOESM18_ESM.csv]

	low-left-isthmuscingulate	low-left-pericalcarine	low-left-posteriorcingulate	low-left-transversetemporal	low-left-insula	low-right-bankssts	low-right-caudalanteriorcingulate	low-right-entorhinal	low-right-fusiform	low-right-isthmuscingulate	low-right-parahippocampal	low-right-posteriorcingulate	low-right-superiortemporal	low-right-insula	high-left-entorhinal	high-left-inferiorparietal	high-left-lateraloccipital	high-left-parahippocampal	high-left-paracentral	high-left-superiorparietal	high-right-paracentral	high-right-posteriorcingulate	high-right-precuneus	high-right-superiorparietal
0	0.0	0.0	0.0	0.0	0.0	0.0	0.0	0.0	0.0	-0.233729839180151	0.0	0.0	0.0	0.0	0.0	0.0	0.0	0.0	0.0	0.0	0.0	0.0	0.0	0.0
1	0.0	0.0160841877515601	-0.0178317791579203	0.0	-0.0141775082606327	0.0	-0.0172149793120244	-0.0155647091730045	-0.0167466867283097	-0.0259003205962558	-0.0210016272400778	-0.0139413591879842	0.0	-0.0143745702407337	0.0146693235022521	0.0	0.0	0.0	0.0	0.0	0.0	-0.0163829305372806	0.0	0.0145530508529687
2	0.0	0.0	0.0	0.0	0.0	0.0	0.0	0.0	0.0	-0.229442967410048	0.0	0.0	0.0	0.0	0.0	0.0	0.0	0.0	0.0	0.0	0.0	0.0	0.0	0.0
3	0.0	0.0	0.0	0.0	-0.0141844018882876	0.0	-0.0141147214075234	0.0	0.0	-0.0207037529324071	-0.0169684491318949	0.0	0.0	-0.0137569752342734	0.0	0.0151434106302838	0.0149786099015605	0.0155458597134545	0.0	0.0	0.0	-0.0142244577710657	0.0	0.0
4	0.0	0.0	0.0	0.0	0.0	0.0	0.0	0.0	0.0	-0.279628360676252	0.0	0.0	0.0	0.0	0.0	0.0	0.0	0.0	0.0	0.0	0.0	0.0	0.0	0.0
5	0.0	0.0	-0.0145891616574213	0.0	0.0	0.0	-0.0138480249539038	-0.0137526242131365	0.0	-0.0247401132336767	-0.0190765576405311	-0.0135470184565673	0.0	0.0	0.0	0.0144091308409605	0.0149666423860543	0.0154380863629797	0.0	0.0	-0.0133163785197075	-0.0131710085237912	0.0	0.0138124790841414
6	0.0	0.0	0.0	0.0	0.0	0.0	0.0	0.0	0.0	-0.22942427456145398	0.0	0.0	0.0	0.0	0.0	0.0	0.0	0.0	0.0	0.0	0.0	0.0	0.0	0.0
7	0.0	0.0146526889405971	0.0	0.0	-0.014012691404993002	0.0	-0.0158223679966158	0.0	0.0	-0.0204841002514782	-0.0161338889588723	0.0	0.0	-0.0152121239518104	0.0	0.0156245326073849	0.0146710319056321	0.0152017062792743	0.0	0.0	-0.0136091733539434	-0.0130953989377609	0.0132772698831793	0.015284480818717
8	0.0	0.0	0.0	0.0	0.0	0.0	0.0	0.0	0.0	-0.230315497681727	0.0	0.0	0.0	0.0	0.0	0.0	0.0	0.0	0.0	0.0	0.0	0.0	0.0	0.0
9	0.0	0.0	0.0	0.0	0.0	0.0	0.0	0.0	0.0	-0.23390248280184803	0.0	0.0	0.0	0.0	0.0	0.0	0.0	0.0	0.0	0.0	0.0	0.0	0.0	0.0
10	0.0	0.0	0.0	0.0	0.0	0.0	0.0	0.0	0.0	-0.23571694641014498	0.0	0.0	0.0	0.0	0.0	0.0	0.0	0.0	0.0	0.0	0.0	0.0	0.0	0.0
11	-0.0130469213524676	0.0	0.0	-0.0144479745399235	0.0	0.0	0.0	0.0	0.0	-0.0182907649435715	-0.0139325429784251	0.0	-0.0135813945759855	0.0	0.0	0.0	0.0134635135613674	0.0	0.0	0.0	0.0	0.0	0.0	0.0
12	0.0	0.0	0.0	0.0	0.0	0.0	0.0	0.0	0.0	-0.22976080129535803	0.0	0.0	0.0	0.0	0.0	0.0	0.0	0.0	0.0	0.0	0.0	0.0	0.0	0.0
13	0.0	0.0	0.0	0.0	0.0	0.0	-0.0132411674140643	0.0	0.0	-0.0185668130812516	-0.0155438918921791	0.0	0.0	0.0	0.0	0.0	0.0	0.0130153773381235	0.0	0.0	0.0	0.0	0.0	0.0131921881394738
14	0.0	0.0	0.0	0.0	0.0	0.0	0.0	0.0	0.0	-0.22971966432969002	0.0	0.0	0.0	0.0	0.0	0.0	0.0	0.0	0.0	0.0	0.0	0.0	0.0	0.0
15	0.0	0.049401986419659004	0.0	0.0	0.0	0.0	0.0	0.0	0.0	-0.0836111272385402	-0.0703004034261973	0.0	0.0	0.0	0.0	0.0	0.0	0.0	0.0	0.0450100072090897	-0.04897519965361401	-0.0604637896189337	0.0	0.0
16	0.0	0.0	0.0	0.0	0.0	-0.044394343629126	-0.04645270336855	0.0	0.0	-0.0582327971334832	-0.0440245539844206	0.0	0.0	0.0	0.0	0.0	0.0457285008884467	0.0506383799451238	-0.0252021004444381	0.0	-0.0436527051111379	0.0	0.0	0.0
17	0.0	0.0	0.0	0.0	0.0	0.0	-0.0145668748509021	0.0	0.0	-0.0200878157530291	-0.0159588152076201	0.0	0.0	-0.0136122574656895	0.0	0.0	0.0	0.0131507948253034	0.0	0.0	0.0	0.0	0.0	0.0133390711225506
18	0.0	0.0	0.0	0.0	0.0	0.0	-0.0136607273938647	0.0	0.0	-0.0192961776675232	-0.0156996980287634	0.0	0.0	0.0	0.0	0.0	0.0	0.0	0.0	0.0	0.0	0.0	0.0	0.0
19	0.0	0.0	0.0	0.0	0.0	0.0	0.0	0.0	0.0	-0.22941944234536105	0.0	0.0	0.0	0.0	0.0	0.0	0.0	0.0	0.0	0.0	0.0	0.0	0.0	0.0
