# Supplementary material for: Functional brain activity constrained by structural connectivity reveals cohort-specific features for serum neurofilament light chain
Source: Commun Med (Lond). 2022 Jan 17;2:8. doi: 10.1038/s43856-021-00065-5 (PMC9053240; doi:10.1038/s43856-021-00065-5)
Supplement: Supplementary file 19 — Supplementary Data 17 [file 43856_2021_65_MOESM19_ESM.csv]

	low-left-fusiform	low-left-lingual	low-right-entorhinal	low-right-posteriorcingulate	low-right-superiorfrontal	high-left-cuneus	high-left-inferiortemporal	high-left-lingual	high-left-middletemporal	high-left-parahippocampal	high-left-pericalcarine	high-left-postcentral	high-left-superiortemporal	high-left-supramarginal	high-left-transversetemporal	high-right-cuneus	high-right-entorhinal	high-right-lingual	high-right-medialorbitofrontal	high-right-middletemporal	high-right-pericalcarine
0	-0.0193445616171182	0.0	0.0	-0.0197739186271349	-0.019940543495476002	0.0194151293870299	0.0	0.022834147129134997	0.0227728311271839	0.0211272941686471	0.0185318629575262	0.0	0.0220233978819738	0.019267517413609	0.023555967130129	0.0	0.0217082588614704	0.0	0.0	0.0	0.0
1	-0.0217733249529418	0.0	0.0	-0.0245586013613108	-0.0242010365609645	0.0	0.0	0.0257728235872591	0.02552588496883	0.024462584923403	0.0	0.0	0.024221820610358998	0.0224219659841542	0.0261890531389919	0.0	0.0247962822974545	0.0	0.0	0.0	0.0
2	-0.0211456984783013	0.0	0.0	-0.0231121866908011	-0.0225028235108915	0.0195329072889801	0.0	0.0238996723204793	0.023841391582707	0.022841963151252004	0.0	0.0	0.0229026791838027	0.0211696754596015	0.0247349173402488	0.0	0.0231662780484011	0.0	0.0	0.0	0.0
3	0.0	0.0	0.0	-0.029994608427037998	-0.0287359422163128	0.0	0.0	0.029503802767367995	0.0312533249703678	0.02870145944408	0.0	0.0	0.0290316072508705	0.0	0.031255277285455	0.0	0.029254311863596998	0.0	0.0	0.0	0.0
4	0.0	0.0	0.0	0.0	0.0	0.0	0.0	0.0387466993573741	0.0372487763346721	0.0361305372722531	0.0	0.0	0.036366516875053004	0.0	0.0394948011118034	0.0	0.0367519227509879	0.0	0.0	0.0	0.0
5	0.0	0.0	0.0	-0.032570777603971	0.0	0.0	0.0	0.0330984306590595	0.034920682680037	0.032771521885699	0.0	0.0	0.0327548947892174	0.0	0.0355401083366594	0.0	0.0338477964218212	0.0	0.0	0.0	0.0
6	-0.0235731911761183	0.0	0.0	-0.0241860424607585	-0.0237593664782122	0.0	0.0	0.0246850456741688	0.0257490279994622	0.0239996067745471	0.0	0.0	0.0250185700276491	0.022055317141979003	0.0265776549334796	0.0	0.0244055099942184	0.0	0.0	0.0	0.0
7	0.0	0.0	0.0	-0.0300141247910384	-0.0291075099072151	0.0	0.0	0.0318869018858507	0.0318711941251609	0.0293107650071745	0.0	0.0	0.0282341231489859	0.0	0.0318226184354316	0.0	0.0299631963460387	0.0	0.0	0.0	0.0
8	0.0	0.0	0.0	-0.0324600126765075	0.0	0.0	0.0	0.0342744187884335	0.0332662630355117	0.0326662554509566	0.0	0.0	0.0329371973896057	0.0	0.0354902136311041	0.0	0.0335419020992011	0.0	0.0	0.0	0.0
9	0.0	0.0	0.0	0.0	0.0	0.0	0.0	0.0	0.0	0.0	0.0	0.0	0.0102395760568954	0.0	0.0108443899805211	0.0	0.0	0.0	0.0	0.0	0.0
10	0.0	0.0	0.0	-0.0259935199619161	-0.0256978048250545	0.0	0.0	0.0288263584648176	0.0257682202472139	0.0268811094689563	0.0	0.0	0.0257961770765385	0.0256402743267625	0.0276061334919925	0.0	0.0254794475214027	0.0	0.0	0.0	0.0
11	-0.0255292964878375	0.0	0.0	-0.0277853220556576	-0.0255892603430922	0.0	0.0	0.0278044157058245	0.0284798011939921	0.0266621805751068	0.0	0.0	0.0274393049157001	0.0	0.0299452138687287	0.0	0.0276326718099107	0.0	0.0	0.0	0.0
12	0.0	0.0	0.0	-0.033971027685179005	-0.0328341709159576	0.0	0.0	0.0333518122694362	0.0345963101819494	0.0326780957170456	0.0	0.0	0.0332704004045552	0.0	0.0360986325407389	0.0	0.0	0.0	0.0	0.0	0.0
13	-0.0225838130802279	0.0	0.0	-0.024635530560439	-0.0239193690168251	0.0	0.0	0.0254771938093863	0.0254092042304129	0.0242862895807243	0.0	0.0	0.0244032915294741	0.0225720322909283	0.0263538469166255	0.0	0.0246877865969198	0.0	0.0	0.0	0.0
14	0.0	0.0	0.0	-0.0329734480591193	0.0	0.0	0.0	0.034078546764781	0.0340343792867184	0.0325747602092967	0.0	0.0	0.0326684141988216	0.0	0.0352811099892918	0.0	0.0330547852897307	0.0	0.0	0.0	0.0
15	-0.0226431806558191	0.0	0.0	-0.0245745028943209	-0.0240539919350355	0.0	0.0	0.025575469159951	0.0255367686478725	0.0244507636894164	0.0	0.0	0.0244744427913352	0.0226382115546922	0.0264127778401089	0.0	0.0247263206183363	0.0	0.0	0.0	0.0
16	-0.0224386457711749	0.0	0.0	-0.0245364412973972	-0.0239089941596127	0.0	0.0	0.0253459095122699	0.0252858804745324	0.0242338875236058	0.0	0.0	0.0243033290912707	0.0224520348068449	0.0262488861739959	0.0	0.0245757872299235	0.0	0.0	0.0	0.0
17	-0.0229764598870264	0.0	0.0	-0.0240393333508344	-0.0247342800612128	0.0	0.0	0.0256086036717475	0.0253251704713922	0.0255063710823187	0.0	0.0	0.0239862214593089	0.0221188310625103	0.0259358188375325	0.0	0.0242721185130834	0.0	0.0	0.0	0.0
18	-0.024051540177298	0.0	0.0	-0.0283699910416327	-0.0265816142499122	0.0	0.0	0.0271792396500679	0.0252333939112672	0.0250885164798312	0.0	0.0	0.0231221926489598	0.0	0.0243560195461807	0.0	0.0277958059258727	0.0	0.0	0.0226495437014529	0.0
19	0.0	0.0	0.0	-0.0299989282631424	-0.0284544222236443	0.0	0.0	0.0312311520838844	0.0314385719132851	0.0293761906765718	0.0	0.0	0.0293561131520783	0.0	0.0315144659743533	0.0	0.0294378772833269	0.0	0.0	0.0	0.0
20	-0.0173770665509139	0.0	0.0	-0.0209025234162483	-0.0198383232084506	0.017916853131044998	0.0	0.0227808671906008	0.0211302753622733	0.0211982303876098	0.0169862295373181	0.0	0.0207849506066354	0.0192914710192117	0.0226452543900602	0.0	0.0213471391374407	0.0	0.0	0.016750630117764	0.0
21	-0.0172772918727507	0.0	0.0	-0.0207665256194228	-0.0180964580735197	0.0154254552665426	0.015707719213043002	0.0200686635913788	0.0203642325734281	0.0207623828250244	0.0	0.0158808784510449	0.0206895977717647	0.0178984329340529	0.0217965593792436	0.0	0.0193115767706368	0.0	0.0	0.01577273455511	0.0
22	0.0	0.0	0.0	-0.0316279097793389	-0.0301111698644029	0.0	0.0	0.0322357620331946	0.0	0.0346621160861082	0.0	0.0	0.0337804733488221	0.0326369524059473	0.036804782348226	0.0	0.0	0.0	0.0	0.0	0.0
23	0.0	0.0	0.0	-0.0470513158829172	-0.0466508415951858	0.0	0.0	0.0463137134282697	0.0473775753202166	0.0	0.0	0.0	0.0	0.0	0.0477862271986751	0.0	0.0	0.0	0.0	0.0	0.0
24	-0.0258999441400632	0.0	0.0	-0.025378561582196	-0.0261911640740273	0.0	0.0	0.0272485803502334	0.0282496278947653	0.0256749228140099	0.0	0.0	0.0272318361964711	0.0	0.0291618311076731	0.0	0.0285025732737664	0.0	0.0	0.0	0.0
25	0.0	0.0	0.0	0.0	0.0	0.0	0.0	0.0710718581596348	0.0708067386403096	0.0	0.0	0.0	0.0	0.0	0.0736531430657412	0.0	0.0	0.0	0.0	0.0	0.0
26	0.0	0.0	0.0	-0.0582689893820248	0.0	0.0	0.0	0.0578639055617928	0.0563000729924799	0.0	0.0	0.0	0.0	0.0	0.0601540486196636	0.0	0.0	0.0	0.0	0.0	0.0
27	0.0	0.0	0.0	-0.028942098329795	-0.0288471149491025	0.0	0.0	0.0311383398524892	0.0306112495878615	0.0294646123329317	0.0	0.0	0.0299016597562038	0.0	0.0324671089645946	0.0	0.0302946217697362	0.0	0.0	0.0	0.0
28	0.0	0.0	0.0	-0.0293978273457668	-0.0286875073812138	0.0	0.0	0.030777061398213	0.0300982486807903	0.0289238266831241	0.0	0.0	0.029071808307945	0.0	0.031402770068807	0.0	0.029440555519117995	0.0	0.0	0.0	0.0
29	-0.0220152439553967	0.0	0.0	-0.0273749961307167	-0.0235335469127384	0.0	0.0	0.0247586318159268	0.0257725541050914	0.023562374579244	0.0	0.0	0.0246866174237368	0.0215721436948476	0.0265579639264907	0.0	0.0244486001869633	0.0	0.0	0.0	0.0
30	-0.0233693670904087	0.0	0.0	-0.0248349399321666	-0.0242597660721609	0.0	0.0	0.0246508306346024	0.0262543435259532	0.0246538012193147	0.0	0.0	0.0237989773993384	0.0216071442673282	0.0261017107591735	0.0	0.0242770700351655	0.0	0.0	0.0	0.0
31	0.0	0.0	0.0	-0.0289468965595262	-0.0304172915891575	0.0	0.0	0.0301466034504971	0.0292956367302507	0.028996058214031003	0.0	0.0	0.0288526645999172	0.0	0.0313242863039524	0.0	0.0301372691009091	0.0	0.0	0.0	0.0
32	-0.0218150397422318	0.0	0.0	-0.020153406851103	-0.021831604781308	0.0	0.0	0.0204952917863394	0.0223813603348843	0.0234150188427217	0.0	0.0	0.0255068998229345	0.0217059095486289	0.026764851520211002	0.0	0.0260950678516921	0.0	0.0	0.0207181897077508	0.0
33	0.0	0.0	0.0	-0.0310699962724763	0.0	0.0	0.0	0.0340444578709442	0.0359368626336788	0.032193439140946	0.0	0.0	0.0333109709354333	0.0	0.0357702872656146	0.0	0.0329219572794404	0.0	0.0	0.0	0.0
34	-0.0197129481862036	0.0	0.0	-0.0235561143959855	-0.0220916562593225	0.0201146916847044	0.0	0.0247003933494671	0.0242003965808002	0.0222408980817599	0.0	0.0	0.0228499135431248	0.021448636409486	0.0247052947910691	0.0	0.0230963116235368	0.0	0.0	0.0	0.0
35	-0.0109895396442074	-0.0128521372968524	0.0102701011609984	-0.0129126187268981	-0.0107923607888049	0.0121037143492958	0.0	0.0119662322263969	0.0103826368345593	0.0134010466490477	0.0126860920347991	0.0	0.0	0.0	0.0	0.010125067422562	0.0	0.0124145535988141	0.0101138417305901	0.0102603555514888	0.0109965207514411
