# Supplementary material for: Functional brain activity constrained by structural connectivity reveals cohort-specific features for serum neurofilament light chain
Source: Commun Med (Lond). 2022 Jan 17;2:8. doi: 10.1038/s43856-021-00065-5 (PMC9053240; doi:10.1038/s43856-021-00065-5)
Supplement: Supplementary file 20 — Supplementary Data 18 [file 43856_2021_65_MOESM20_ESM.csv]

Features	HC			ExPro			Group difference
	F-score	p-value	correlation	F-score	p-value	correlation	z-score	p-value
high-left-bankssts	0.638507934	0.434669566	0.185087708	4.014648045	0.053127477	0.324973728	-0.502284453	0.615467444
high-left-caudalanteriorcingulate	0.007734484	0.930890712	-0.020724599	3.426906535	0.072844793	-0.3025932	0.976899084	0.328619115
high-left-caudalmiddlefrontal	0.435596101	0.517612726	-0.153713991	0.936271091	0.340071635	0.163705222	-1.072328427	0.283572543
high-left-cuneus	0.00543373	0.942051078	-0.017371897	7.096592779	0.011720808	0.415548801	-1.539734	0.123625206
high-left-entorhinal	3.622268922	0.073128466	0.409298085	2.864715339	0.099687569	0.278763106	0.497176088	0.619064882
high-left-fusiform	2.37128898	0.140980218	0.341179546	1.223656551	0.276410038	0.186385684	0.558840749	0.57627041
high-left-inferiorparietal	4.764412517	0.042543916	0.457484574	4.594204327	0.039320081	0.34501987	0.450008381	0.652704398
high-left-inferiortemporal	0.195874875	0.663343711	0.103753533	5.903339976	0.020544817	0.384630991	-1.009427374	0.312769716
high-left-isthmuscingulate	0.164902493	0.689469344	0.095278975	0.774152816	0.385112219	0.149205582	-0.183422077	0.854466855
high-left-lateraloccipital	4.851931291	0.040887136	0.460782383	4.681731229	0.037602669	0.347896683	0.453054761	0.65050931
high-left-lateralorbitofrontal	0.572995022	0.458865813	0.175644459	1.725190322	0.197821281	0.219751188	-0.153780498	0.877782811
high-left-lingual	0.13140902	0.721196952	-0.085132779	11.89475402	0.001519732	0.509091926	-2.166681307	0.030259163
high-left-medialorbitofrontal	0.206044641	0.655310837	0.106383153	1.089953039	0.303848017	0.176243253	-0.238880689	0.8111981
high-left-middletemporal	0.589861199	0.452431461	0.178129907	11.83736005	0.001554744	0.508180072	-1.273603513	0.202803967
high-left-parahippocampal	5.480873679	0.030934685	0.483134188	10.66256668	0.002497967	0.488606276	-0.023993802	0.980857552
high-left-paracentral	2.071988925	0.167190403	-0.321290963	0.222690422	0.640012168	0.080666589	-1.386505195	0.165592695
high-left-parsopercularis	1.971136998	0.177345934	-0.314164428	0.040856478	0.84101982	-0.034644175	-0.973070498	0.330518266
high-left-parsorbitalis	0.895004477	0.356652582	-0.217640194	0.178489024	0.675334899	0.07226522	-0.98334673	0.325436819
high-left-parstriangularis	0.852520885	0.368052428	-0.212651181	0.010826532	0.917740542	0.017841694	-0.783109426	0.433562857
high-left-pericalcarine	0.002933713	0.957401332	-0.012765481	6.345262901	0.016638043	0.396577924	-1.448203833	0.147560053
high-left-postcentral	0.128034129	0.724640595	-0.084040286	6.132547871	0.018407218	0.390905794	-1.66512543	0.095887734
high-left-posteriorcingulate	0.24213182	0.628618099	-0.115209459	0.119011233	0.732234451	-0.059060315	-0.189569325	0.849646626
high-left-precentral	1.586051155	0.223977783	-0.284567405	1.894331709	0.177711756	0.229728607	-1.76373893	0.077775944
high-left-precuneus	1.883840466	0.186759807	0.307802346	2.612283004	0.115281473	0.267114035	0.148597494	0.881871251
high-left-rostralanteriorcingulate	1.422377932	0.248497613	0.270617765	0.033897045	0.855019696	-0.031559134	1.035369328	0.300496464
high-left-rostralmiddlefrontal	0.026177859	0.873269015	-0.038107919	0.00130187	0.971428433	-0.006187798	-0.106982075	0.9148032
high-left-superiorfrontal	0.052751909	0.820931839	-0.054056433	0.305235553	0.584232762	-0.09432729	0.135657803	0.892091807
high-left-superiorparietal	1.913139704	0.183532486	0.309958444	2.090173203	0.1574047	0.240655978	0.251319604	0.801567019
high-left-superiortemporal	0.015659996	0.901799825	0.029482937	10.65925915	0.002501359	0.488548578	-1.690424757	0.090946722
high-left-supramarginal	0.287731774	0.598245331	0.12543363	8.643915115	0.005864294	0.450221999	-1.202117199	0.229318124
high-left-frontalpole	2.141858376	0.160572718	-0.326096101	0.012725434	0.910846947	0.019342632	-1.198491822	0.230725605
high-left-transversetemporal	0.01974915	0.889800615	-0.033105476	13.07460074	0.000958732	0.527012475	-2.073811954	0.038096779
high-left-insula	2.117083073	0.162881872	0.324404183	0.876716227	0.355706182	0.158548351	0.591759224	0.554011832
high-right-bankssts	0.106388239	0.74805581	-0.076653307	5.044227544	0.031316671	0.359433802	-1.517513339	0.129137128
high-right-caudalanteriorcingulate	1.566243102	0.226774259	-0.282927957	1.002229484	0.32384367	-0.169213782	-0.401971262	0.687705176
high-right-caudalmiddlefrontal	0.000338617	0.985520962	0.004337245	0.804327025	0.376109413	0.152019644	-0.498658744	0.618019814
high-right-cuneus	0.438648336	0.516166612	-0.154238823	2.196782595	0.14750912	0.246353397	-1.363320028	0.172781673
high-right-entorhinal	0.004944544	0.944716339	-0.016571707	11.04529031	0.00213679	0.495180886	-1.874030378	0.060926238
high-right-fusiform	0.788514505	0.386261954	0.204860685	0.086519493	0.770437745	0.050380869	0.527155509	0.598085602
high-right-inferiorparietal	0.032969376	0.857945538	0.042758429	3.473412484	0.071017683	0.304450407	-0.909868754	0.36289173
high-right-inferiortemporal	0.263807234	0.613763716	0.120184287	0.438205527	0.512451909	0.112802485	0.025066573	0.980001862
high-right-isthmuscingulate	0.014283081	0.906193635	-0.028158042	0.038024246	0.846555058	0.033423208	-0.206340867	0.836524658
high-right-lateraloccipital	0.265856228	0.612400145	0.120643354	0.35772022	0.553738638	0.102037445	0.063107083	0.949681234
high-right-lateralorbitofrontal	0.01787319	0.895130581	-0.031495555	0.106552955	0.746104104	0.055893825	-0.292952056	0.769558798
high-right-lingual	0.027657409	0.869770617	0.039168424	7.255548421	0.010897113	0.419366698	-1.365759615	0.172014426
high-right-medialorbitofrontal	0.384350687	0.543053391	0.144590475	4.723547871	0.036811394	0.349258183	-0.73352708	0.463237018
high-right-middletemporal	0.189000624	0.668916938	0.101935909	6.512881237	0.015373747	0.400949812	-1.080217726	0.280045237
high-right-parahippocampal	1.39598509	0.252772422	-0.268277635	0.063037433	0.803269229	0.043018729	-1.065356351	0.286714701
high-right-paracentral	3.148627324	0.092905995	-0.385850918	0.006730505	0.935096255	0.014068292	-1.410143241	0.158497391
high-right-parsopercularis	0.032872449	0.8581521	0.042695645	0.71565427	0.4034878	0.143578349	-0.341178683	0.73296907
high-right-parsorbitalis	0.04016928	0.843397054	-0.047187473	1.841795512	0.183682227	-0.226686588	0.614560194	0.53884521
high-right-parstriangularis	0.025605184	0.874650311	0.037689383	0.019548016	0.889631745	-0.023971051	0.206614656	0.836310813
high-right-pericalcarine	0.279606052	0.60341947	-0.123677264	2.768287655	0.105340653	0.274390395	-1.359678017	0.173931838
high-right-postcentral	0.16273275	0.691404575	-0.094655725	0.657013619	0.423253806	0.137686582	-0.782160087	0.434120498
high-right-posteriorcingulate	5.357623673	0.032644393	-0.478929704	1.328339149	0.257140114	-0.193906727	-1.089302438	0.276020538
high-right-precentral	0.03636683	0.850894309	-0.044903293	0.177338363	0.676320939	0.07203312	-0.392213189	0.6949007
high-right-precuneus	3.625166216	0.073023621	0.409434312	0.798311623	0.377879671	0.151463204	0.945578756	0.344363484
high-right-rostralanteriorcingulate	0.002384569	0.961590906	-0.011509062	2.601906514	0.115979994	0.266620777	-0.953746022	0.340212218
high-right-rostralmiddlefrontal	0.271159497	0.608901801	-0.121823018	1.403927423	0.244283421	0.199134546	-1.086157692	0.277409232
high-right-superiorfrontal	0.213827822	0.649324307	0.108350643	1.210358547	0.278989766	0.185405151	-0.263940043	0.791826119
high-right-superiorparietal	5.333543007	0.03299089	0.478098693	1.068239621	0.308639401	0.174532921	1.152869409	0.24896399
high-right-superiortemporal	0.10150143	0.753702328	-0.074882232	0.020880781	0.885957373	0.024774255	-0.334299436	0.738153616
high-right-supramarginal	0.023956083	0.878719029	-0.036457161	1.610198961	0.213082452	0.212643725	-0.845485938	0.397839581
high-right-frontalpole	0.052800947	0.820850159	0.054081479	1.263577043	0.268849101	0.189294363	-0.460476246	0.645174417
high-right-transversetemporal	0.071185416	0.792651211	-0.062762783	0.135970513	0.714606463	-0.063112624	0.001176498	0.999061291
high-right-insula	0.827381753	0.375050166	0.209632206	0.626181158	0.434245414	-0.134476903	1.165948356	0.243635326
low-left-bankssts	0.021239497	0.88574805	-0.034330473	0.001056767	0.974257064	-0.005574981	-0.096365182	0.923230544
low-left-caudalanteriorcingulate	2.275043298	0.148823372	-0.33497619	3.600455029	0.066282594	-0.309444056	-0.095439138	0.92396603
low-left-caudalmiddlefrontal	0.604006378	0.447147807	-0.180184539	0.311649124	0.580327943	-0.095304226	-0.290007537	0.771810471
low-left-cuneus	0.000599934	0.980728428	-0.005773088	0.402818691	0.529885115	0.108207607	-0.383217683	0.701558368
low-left-entorhinal	1.296673437	0.269750743	0.259223329	0.018282978	0.893239575	-0.023182874	0.966242187	0.333923008
low-left-fusiform	0.579963717	0.456189233	-0.176676172	9.149352336	0.004712658	-0.460477098	1.069760047	0.28472733
low-left-inferiorparietal	0.006547441	0.936401465	-0.019068677	0.937834326	0.339674233	-0.163838164	0.48990709	0.624199646
low-left-inferiortemporal	0.673901586	0.422434171	-0.189968112	1.670687866	0.204881878	-0.216417271	0.092416767	0.926366919
low-left-isthmuscingulate	3.346014796	0.083984444	-0.395918254	0.462059596	0.5012652	-0.115791954	-1.013213335	0.310958272
low-left-lateraloccipital	0.05911137	0.8106551	0.057212025	0.379928105	0.541747015	-0.105123117	0.545277412	0.585562737
low-left-lateralorbitofrontal	0.388777661	0.540764036	0.145403286	0.048881556	0.826343431	-0.037889693	0.617500478	0.536904666
low-left-lingual	0.025493572	0.874921362	-0.037607266	4.657353472	0.038072564	-0.347099143	1.087009956	0.27703241
low-left-medialorbitofrontal	0.006241177	0.937903385	0.018617515	0.763375207	0.388403893	-0.148186301	0.562419664	0.573830125
low-left-middletemporal	1.987519327	0.175645453	-0.315337944	1.013100223	0.321271217	-0.170102588	-0.518151972	0.604352241
low-left-parahippocampal	0.164812603	0.689549221	0.095253238	0.72537672	0.400345132	0.144530107	-0.167502687	0.866974534
low-left-paracentral	1.076741866	0.313166986	0.237576619	0.586221078	0.449166946	-0.130190459	1.249872332	0.211346188
low-left-parsopercularis	0.253321303	0.620849482	-0.117805321	0.506357706	0.481573958	-0.121137652	0.011323705	0.990965184
low-left-parsorbitalis	0.029076728	0.866504049	0.04015929	0.013696199	0.907524271	0.020066568	0.06736648	0.946289953
low-left-parstriangularis	0.021921126	0.883943077	-0.034876339	0.007942038	0.929510937	0.015281845	-0.168062585	0.866534043
low-left-pericalcarine	3.462245927	0.079201852	0.401644083	0.564298223	0.457701832	-0.127773405	1.855972461	0.063457483
low-left-postcentral	0.178705575	0.677495124	0.099148825	3.946300555	0.055082174	0.322485623	-0.786971752	0.431298402
low-left-posteriorcingulate	4.066445315	0.058914268	-0.429280617	2.931541032	0.095972673	-0.281740495	-0.567570194	0.570326851
low-left-precentral	1.37346238	0.256496785	-0.266259286	0.028607533	0.866690679	-0.028994666	-0.816741324	0.41407627
low-left-precuneus	0.865572616	0.364494492	-0.214198664	0.981313016	0.328872758	-0.167488783	-0.162409857	0.870983109
low-left-rostralanteriorcingulate	0.063798082	0.80345245	0.059429117	1.467350468	0.234116527	-0.203400752	0.890252971	0.373330067
low-left-rostralmiddlefrontal	0.821073949	0.376836707	-0.208866571	4.156145703	0.049320373	-0.330037382	0.438413509	0.661086555
low-left-superiorfrontal	2.278187695	0.148558884	-0.335181609	6.370370382	0.016441699	-0.397238172	0.240205093	0.810171266
low-left-superiorparietal	0.893664267	0.357004339	-0.217484895	1.389563939	0.246662697	-0.198153461	-0.067678535	0.946041536
low-left-superiortemporal	2.523960786	0.129538724	-0.35067977	1.34022257	0.255062885	-0.194739398	-0.565952706	0.571425931
low-left-supramarginal	0.661164086	0.426774275	-0.188228448	1.521281763	0.225884871	0.206947658	-1.341459307	0.179771373
low-left-frontalpole	1.396241007	0.252730511	-0.268300455	1.075824231	0.306954351	-0.175132488	-0.328514136	0.742522958
low-left-transversetemporal	4.012505606	0.060457116	-0.426946135	0.023602724	0.878808326	-0.026338492	-1.439708107	0.149949999
low-left-insula	4.242911608	0.054175794	-0.436753279	1.615640118	0.212328487	-0.212986431	-0.843818212	0.398770997
low-right-bankssts	2.548360338	0.12781552	-0.352161465	0.136594217	0.713982623	0.063256631	-1.444527579	0.148590628
low-right-caudalanteriorcingulate	6.498399189	0.020133591	-0.515032149	0.923494634	0.34334391	-0.162614153	-1.358220027	0.174393878
low-right-caudalmiddlefrontal	0.109775241	0.744226367	-0.077856642	0.049752554	0.824829089	0.038225283	-0.389422417	0.696963692
low-right-cuneus	1.461898122	0.242271103	0.274072813	0.085197822	0.772146908	0.049995548	0.774517027	0.438625103
low-right-entorhinal	3.693101034	0.070614739	-0.412605274	4.741332259	0.036480426	0.349834728	-2.693108015	0.007078933
low-right-fusiform	2.7532321	0.114379984	-0.364232371	0.194730118	0.661802235	-0.075463505	-1.025487521	0.30513321
low-right-inferiorparietal	0.015435944	0.902501013	0.029271448	0.57098982	0.455069312	-0.128516318	0.530951933	0.595452089
low-right-inferiortemporal	1.557478579	0.228025906	-0.282198441	0.717719602	0.402817138	-0.143781102	-0.486649733	0.626506573
low-right-isthmuscingulate	20.17521811	0.000282128	-0.726973124	3.134227413	0.085631616	-0.290521352	-2.08729337	0.036861624
low-right-lateraloccipital	1.472629331	0.240615447	-0.275001096	1.065159251	0.309327293	-0.174288754	-0.355662338	0.722093453
low-right-lateralorbitofrontal	0.020118215	0.888782894	-0.033413034	2.053846546	0.160954162	-0.238675693	0.70323359	0.481910189
low-right-lingual	0.160347935	0.69354913	-0.093965754	0.388883741	0.537048262	-0.106341028	0.041873122	0.966599843
low-right-medialorbitofrontal	0.311219398	0.583805399	0.130369109	0.004739601	0.945516496	0.011805956	0.399640019	0.689421676
low-right-middletemporal	1.520162664	0.233455388	-0.279063679	0.004433751	0.947300976	0.011418732	-0.998475579	0.318048801
low-right-parahippocampal	9.682178665	0.006024188	-0.591406935	0.029304886	0.865091722	0.029345633	-2.375492016	0.017525572
low-right-paracentral	0.307054527	0.5863124	0.129508572	0.256542464	0.615774513	-0.086538202	0.726852976	0.467316026
low-right-parsopercularis	0.114806285	0.738657863	0.079609699	1.390403873	0.24652276	0.198210987	-0.405610229	0.685029012
low-right-parsorbitalis	0.006836137	0.935017762	-0.019484384	3.286834782	0.078674591	-0.29690067	0.960104751	0.337002498
low-right-parstriangularis	0.001547658	0.969052147	0.009272195	0.076920486	0.783194273	0.047510636	-0.128203522	0.897987913
low-right-pericalcarine	0.416128834	0.527012442	0.150319296	1.087973744	0.304280648	-0.176088122	1.103400034	0.269853482
low-right-postcentral	0.052909588	0.820669344	-0.054136926	2.489639175	0.123857999	0.261206163	-1.077214406	0.281384491
low-right-posteriorcingulate	3.482335145	0.07840792	-0.402619253	11.19665198	0.002009732	-0.497726721	0.400309518	0.688928558
low-right-precentral	0.325351191	0.575461155	-0.133244732	0.415687938	0.523423272	0.109901972	-0.818613553	0.413006932
low-right-precuneus	2.661755095	0.120159122	-0.3589223	3.06790448	0.088869652	-0.287688101	-0.266644916	0.78974257
low-right-rostralanteriorcingulate	0.075017521	0.787284933	-0.064423155	0.258981485	0.61410756	0.086945505	-0.508065025	0.611407742
low-right-rostralmiddlefrontal	1.921112992	0.182666263	-0.310541506	1.981990688	0.168258752	-0.234697364	-0.274634876	0.783596769
low-right-superiorfrontal	2.590747694	0.124886932	-0.354712507	10.11461684	0.003133222	-0.478832326	0.504600634	0.613839365
low-right-superiorparietal	0.210188169	0.652106961	-0.107435279	0.615031891	0.438329421	-0.133295795	0.087901774	0.929954746
low-right-superiortemporal	3.775125541	0.067828501	-0.41637569	1.281490759	0.265543015	-0.190583051	-0.838603923	0.401691608
low-right-supramarginal	0.018812902	0.892426783	-0.032312072	1.750308787	0.194667144	0.221267403	-0.861898143	0.388743571
low-right-frontalpole	0.028207963	0.868493494	0.039555746	0.142638845	0.708019122	-0.064635389	0.34937285	0.726809414
low-right-transversetemporal	2.545325895	0.128028319	-0.351977726	1.848238464	0.182937187	-0.227062331	-0.457590645	0.647246566
low-right-insula	5.263447991	0.034023632	-0.475661637	4.105516534	0.050646738	-0.328238845	-0.591239642	0.554359865
