# Supplementary material for: Functional brain activity constrained by structural connectivity reveals cohort-specific features for serum neurofilament light chain
Source: Commun Med (Lond). 2022 Jan 17;2:8. doi: 10.1038/s43856-021-00065-5 (PMC9053240; doi:10.1038/s43856-021-00065-5)
Supplement: Supplementary file 21 — Supplementary Data 19 [file 43856_2021_65_MOESM21_ESM.xlsx]

## Sheet: Sheet1
Features	age (HC)	NfL (HC)	age (ExPro)	NfL (ExPro)
high-left-bankssts	1.56353	0.631186	1.25008	0.880619
high-left-caudalanteriorcingulate	0.243702	0.349884	1.41452	1.56356
high-left-caudalmiddlefrontal	1.75568	1.06738	1.06205	0.584991
high-left-cuneus	0.712472	0.887238	0.704055	1.26901
high-left-entorhinal	2.06648	1.43577	0.477291	0.457115
high-left-fusiform	0.804857	1.10634	0.76517	0.775085
high-left-inferiorparietal	1.22165	1.62096	1.35726	0.853947
high-left-inferiortemporal	0.527921	0.455791	0.767336	0.964687
high-left-isthmuscingulate	0.572358	0.48973	0.503415	0.539299
high-left-lateraloccipital	1.38286	1.65224	1.58548	0.990835
high-left-lateralorbitofrontal	0.410777	0.567869	1.67168	2.81292
high-left-lingual	1.18222	1.05573	0.990731	1.2668
high-left-medialorbitofrontal	0.615631	0.340113	1.15617	1.43345
high-left-middletemporal	0.561782	0.619385	0.813435	1.21063
high-left-parahippocampal	1.57288	1.66629	0.580811	1.15314
high-left-paracentral	0.773907	1.64651	1.09164	0.34751
high-left-parsopercularis	1.36878	1.31975	0.33389	0.161319
high-left-parsorbitalis	1.69641	1.03593	0.893253	1.24827
high-left-parstriangularis	0.498934	0.877539	0.181687	0.241826
high-left-pericalcarine	0.676625	0.77915	0.710948	1.06984
high-left-postcentral	0.707866	0.724597	1.429	0.927433
high-left-posteriorcingulate	0.712166	0.909439	0.509915	0.653824
high-left-precentral	1.45108	1.54646	1.40211	0.789846
high-left-precuneus	1.29982	1.0198	0.6737	0.761355
high-left-rostralanteriorcingulate	0.474132	0.934849	0.428278	0.777842
high-left-rostralmiddlefrontal	0.935634	0.704707	0.717797	0.545098
high-left-superiorfrontal	0.609421	0.803862	0.973504	1.16345
high-left-superiorparietal	1.23004	1.16789	1.11103	0.901145
high-left-superiortemporal	0.855619	0.115269	0.778647	1.17348
high-left-supramarginal	0.564642	0.446196	1.23164	1.32496
high-left-frontalpole	1.13986	1.22412	0.559665	1.28162
high-left-transversetemporal	0.702359	0.239684	0.760395	1.43213
high-left-insula	0.394072	1.19788	0.678841	0.546651
high-right-bankssts	0.604458	0.542689	1.10976	0.878225
high-right-caudalanteriorcingulate	1.90078	0.939174	2.45457	1.35753
high-right-caudalmiddlefrontal	0.831806	0.808437	0.559082	0.409788
high-right-cuneus	1.23752	1.19237	1.19495	0.86244
high-right-entorhinal	0.519971	0.451622	0.853975	1.10981
high-right-fusiform	1.30588	0.66708	1.1635	1.06388
high-right-inferiorparietal	0.581423	0.601124	1.7575	1.59213
high-right-inferiortemporal	0.737484	0.513968	1.04238	1.15283
high-right-isthmuscingulate	1.20205	0.991933	0.945775	1.18148
high-right-lateraloccipital	0.804711	0.405174	0.948869	2.74824
high-right-lateralorbitofrontal	1.0303	0.467135	0.804081	0.193901
high-right-lingual	0.493472	0.568222	1.45874	2.60482
high-right-medialorbitofrontal	0.141782	0.476676	0.956229	1.04863
high-right-middletemporal	0.760666	0.399038	0.673341	0.606255
high-right-parahippocampal	0.779716	1.1191	0.214371	1.91801
high-right-paracentral	1.18588	1.88082	0.213561	0.34504
high-right-parsopercularis	0.390731	0.559635	0.476747	0.359921
high-right-parsorbitalis	0.749997	0.774934	1.19248	1.22295
high-right-parstriangularis	0.335718	0.495564	1.26725	0.824827
high-right-pericalcarine	1.25924	1.08115	1.30234	1.01325
high-right-postcentral	0.760911	1.06317	0.553647	0.558797
high-right-posteriorcingulate	2.17143	1.8133	0.85539	0.960632
high-right-precentral	0.562303	0.997267	0.526314	0.564887
high-right-precuneus	1.18707	1.33838	0.779566	1.08895
high-right-rostralanteriorcingulate	1.16061	0.125176	0.265307	0.640236
high-right-rostralmiddlefrontal	0.762836	0.871733	0.543763	0.480979
high-right-superiorfrontal	0.679345	0.345109	0.546035	0.545772
high-right-superiorparietal	1.29717	1.6121	1.01259	0.85798
high-right-superiortemporal	0.637416	0.524878	0.990232	0.496523
high-right-supramarginal	0.649934	0.876094	0.788098	0.7099
high-right-frontalpole	0.225174	0.212964	1.33854	0.48736
high-right-transversetemporal	0.701752	0.386685	1.67102	0.746879
high-right-insula	0.551124	0.669194	1.22712	1.46642
low-left-bankssts	1.56693	0.712029	0.861354	1.17276
low-left-caudalanteriorcingulate	0.574324	1.25238	1.74168	0.892207
low-left-caudalmiddlefrontal	0.372426	0.573632	0.236074	0.27482
low-left-cuneus	0.45441	0.444534	0.0362807	0.368226
low-left-entorhinal	2.09202	1.26099	0.287802	0.297575
low-left-fusiform	0.678474	0.668497	0.652724	0.69983
low-left-inferiorparietal	0.791335	1.04092	0.738943	0.657963
low-left-inferiortemporal	0.741393	0.715715	0.832535	0.819245
low-left-isthmuscingulate	1.08471	1.36348	1.31376	0.412763
low-left-lateraloccipital	0.848214	1.00799	2.03465	0.589755
low-left-lateralorbitofrontal	0.384922	0.892646	0.594471	0.299076
low-left-lingual	0.759483	0.586452	0.287751	1.34646
low-left-medialorbitofrontal	0.893878	0.146662	0.162151	0.853299
low-left-middletemporal	1.31339	1.00519	0.457746	0.463603
low-left-parahippocampal	1.01746	0.908069	0.246258	0.153583
low-left-paracentral	1.22695	0.96871	0.68768	0.491888
low-left-parsopercularis	0.476049	0.496336	0.373382	0.639132
low-left-parsorbitalis	0.13401	0.373076	0.881308	0.836387
low-left-parstriangularis	0.592069	0.421491	0.825314	0.464169
low-left-pericalcarine	1.19259	1.63325	0.694234	0.32235
low-left-postcentral	0.262926	0.815883	0.0572458	0.756245
low-left-posteriorcingulate	1.41605	1.66773	1.26653	0.94125
low-left-precentral	0.525274	0.849631	0.514836	0.438372
low-left-precuneus	0.758388	0.802031	1.4566	0.648508
low-left-rostralanteriorcingulate	0.724446	0.499072	0.676624	1.3412
low-left-rostralmiddlefrontal	0.814454	0.747892	1.193	1.20234
low-left-superiorfrontal	0.713925	1.07016	1.5151	1.03996
low-left-superiorparietal	0.950751	0.81109	0.927598	0.649513
low-left-superiortemporal	1.15522	1.11678	0.731338	0.892473
low-left-supramarginal	0.731974	0.657034	0.460744	1.20097
low-left-frontalpole	1.08949	0.993343	0.498972	0.595425
low-left-transversetemporal	1.73729	1.44358	0.511477	0.588731
low-left-insula	1.6985	1.45414	1.0789	0.901733
low-right-bankssts	0.751582	1.34247	0.480693	0.458648
low-right-caudalanteriorcingulate	1.85542	1.8686	0.655128	0.571071
low-right-caudalmiddlefrontal	0.489191	0.351034	0.129544	0.568624
low-right-cuneus	1.08218	0.895689	0.421017	0.303144
low-right-entorhinal	0.8811	1.56075	1.38039	1.21302
low-right-fusiform	0.789767	1.17844	0.111443	1.36904
low-right-inferiorparietal	0.647809	1.00346	1.29991	1.17858
low-right-inferiortemporal	0.622782	0.925806	0.612894	0.542752
low-right-isthmuscingulate	2.20248	2.79895	1.92447	1.58451
low-right-lateraloccipital	0.740559	0.885252	1.18284	0.499154
low-right-lateralorbitofrontal	0.371148	0.233106	1.00824	1.05636
low-right-lingual	0.524587	0.423055	0.786706	0.552455
low-right-medialorbitofrontal	0.270019	0.548547	0.40766	0.103449
low-right-middletemporal	0.56046	0.91723	1.10069	1.16574
low-right-parahippocampal	1.13674	2.15616	0.730589	0.271156
low-right-paracentral	0.239943	0.788889	0.578066	0.550518
low-right-parsopercularis	0.848614	0.771065	0.31155	0.523667
low-right-parsorbitalis	0.877738	0.194143	0.722281	1.15021
low-right-parstriangularis	0.897222	0.290958	0.367161	0.70302
low-right-pericalcarine	0.504208	0.495925	1.83793	1.34434
low-right-postcentral	0.385412	0.300109	1.03621	0.679355
low-right-posteriorcingulate	1.78418	1.32457	1.86749	2.12646
low-right-precentral	0.54656	0.520534	1.43095	0.526861
low-right-precuneus	0.993222	1.14615	1.87803	1.27448
low-right-rostralanteriorcingulate	0.487084	0.345278	0.476958	0.316348
low-right-rostralmiddlefrontal	1.44172	0.988301	0.977813	0.970395
low-right-superiorfrontal	0.754243	1.1293	1.10388	1.17045
low-right-superiorparietal	0.830148	0.826189	1.02977	1.08307
low-right-superiortemporal	1.00888	1.33522	0.959967	0.893075
low-right-supramarginal	0.468461	0.663179	1.32967	1.17597
low-right-frontalpole	0.238315	0.196437	0.77729	0.820534
low-right-transversetemporal	1.37614	1.1964	1.29013	1.08665
low-right-insula	1.64614	1.58117	0.859829	0.942343
